# Supplementary material for: A self-complementary AAV proviral plasmid that reduces cross-packaging and ITR promoter activity in AAV vector preparations
Source: Mol Ther Methods Clin Dev. 2024 Jun 26;32(3):101295. doi: 10.1016/j.omtm.2024.101295 (PMC11320455; doi:10.1016/j.omtm.2024.101295)
Supplement: Table S3. Next-generation sequencing (NGS) to identify packaged DNA contents of all first-generation AAV vectors used in the study — AAV vectors carrying the same intended payload (U6.mi405/collagen intron stuffer) were treated with DNase before isolating packaged DNA within indicated AAV capsids. Purified AAV contents were then identified using Illumina HiSeq sequencing from AAV preps generated with the indicated proviral plasmids. Reads were mapped to the U6.mi405 insert and proviral backbone sequences, as well as “other” packaged DNA contaminants arising from the Ad pHELPER plasmid, pRep2/Cap”X” plasmids (where X = indicated serotype), or HEK293 cell host DNA. [file mmc2.xlsx]

## Sheet: Sheet1
	Sample ID	Unique Mapped Reads	Backbone	Backbone %	Helper	Helper %	Host	Host %	Insert	Insert %	RepCap	RepCap %		Other	Other %
	scAAV1-U6-mi405-C1	131382294	1350721	1.03	476973	0.36	677833	0.52	127852342	97.31	1024425	0.78		2179231	1.65869
	scAAV2-U6-mi405-C1	79646796	1510889	1.9	322742	0.41	724670	0.91	76186037	95.65	902458	1.13		1949870	2.44815
	scAAV5-U6-mi405-C1	121857624	4636798	3.81	786498	0.65	2147699	1.76	107704314	88.39	6582315	5.4		9516512	7.80953
	scAAV6-U6-mi405-C1	136462634	1236886	0.91	773116	0.57	742905	0.54	132202501	96.88	1507226	1.1		3023247	2.21544
	scAAV8-U6-mi405-C1	101485520	818974	0.81	437440	0.43	4265382	4.2	94965320	93.58	998404	0.98		5701226	5.61777
	scAAV9-U6-mi405-C1	105137347	764049	0.73	523377	0.5	2031307	1.93	98881739	94.05	2936875	2.79		5491559	5.22322
	scAAVrh74-U6-mi405-C1	101329064	660790	0.65	356039	0.35	367003	0.36	98947539	97.65	997693	0.98		1720735	1.69817
	scAAVrh10-U6-mi405-C1	125227081	1223006	0.98	722439	0.58	640061	0.51	121331587	96.89	1309988	1.05		2672488	2.13411
	scAAV1-U6-mi405-C5	157640005	552100	0.35	371566	0.24	491638	0.31	155424267	98.59	800434	0.51		1663638	1.05534
	scAAV2-U6-mi405-C5	86751679	684081	0.79	560488	0.65	1187820	1.37	83499317	96.25	819973	0.95		2568281	2.9605
	scAAV5-U6-mi405-C5	111697811	1591388	1.42	753010	0.67	2375358	2.13	98286505	87.99	8691550	7.78		11819918	10.582
	scAAV6-U6-mi405-C5	101499017	562733	0.55	502232	0.49	495138	0.49	98781770	97.32	1157144	1.14		2154514	2.12269
	scAAV8-U6-mi405-C5	155646913	594372	0.38	544011	0.35	14466234	9.29	138673062	89.09	1369234	0.88		16379479	10.5235
	scAAV9-U6-mi405-C5	110904366	395285	0.36	448040	0.4	1105700	1	108086927	97.46	868414	0.78		2422154	2.184
	scAAVrh74-U6-mi405-C5	114125449	640732	0.56	577200	0.51	423628	0.37	110956212	97.22	1527677	1.34		2528505	2.21555
	scAAVrh10-U6-mi405-C5	117257473	631565	0.54	665537	0.57	367866	0.31	114703732	97.82	888773	0.76		1922176	1.63928
			Backbone mean		Helper mean		Host mean		Insert mean		RepCap mean			Other mean
			C1	1.3525	C1	0.48125	C1	1.34125	C1	95.05	C1	1.77625		C1	3.60064
			C5	0.61875	C5	0.485	C5	1.90875	C5	95.2175	C5	1.7675		C5	4.16036
			SEM		SEM		SEM		SEM		SEM			SEM
			C1	0.376851	C1	0.0392081	C1	0.460021	C1	1.08955	C1	0.564139		C1	0.815088
			C5	0.125491	C5	0.0525765	C5	1.07853	C5	1.47875	C5	0.863487		C5	1.40791
							Host mean minus AAV8							Other mean minus AAV8
							C1	0.932857						C1	3.31247
							C5	0.854286						C5	3.25134
							SEM							SEM
							C1	0.244499						C1	0.880403
							C5	0.261605						C5	1.24146
