# Supplementary material for: A self-complementary AAV proviral plasmid that reduces cross-packaging and ITR promoter activity in AAV vector preparations
Source: Mol Ther Methods Clin Dev. 2024 Jun 26;32(3):101295. doi: 10.1016/j.omtm.2024.101295 (PMC11320455; doi:10.1016/j.omtm.2024.101295)
Supplement: Table S5. Identification of truncations and truncation hot spots in the U6.mi405 inserts produced using C1 or C5 backbones — Relevant features are indicated. [file mmc3.xlsx]

## Sheet: scAAV9-U6-mi405-OG_truncation_h
		C1					C5
	C1 seq	Position	Region	Count	Percentage		Position	Region	Count	Percentage	C5 seq
	C	1	ITR	1299	0.0639789		1	ITR	1224	0.0597016	C	mITR
	A	2	ITR	46	0.00226561		2	ITR	8	0.000390206	A
	G	3	ITR	139	0.00684609		3	ITR	227	0.0110721	G
	C	4	ITR	202152	9.95648		4	ITR	146385	7.14004	C
	T	5	ITR	61	0.0030044		5	ITR	80	0.00390206	T
	G	6	ITR	243	0.0119683		6	ITR	250	0.0121939	G
	C	7	ITR	67	0.00329991		7	ITR	48	0.00234124	C
	G	8	ITR	50	0.00246262		8	ITR	33	0.0016096	G
	C	9	ITR	82	0.0040387		9	ITR	49	0.00239001	C
	G	10	ITR	8	0.00039402		10	ITR	12	0.000585309	G
	C	11	ITR	18	0.000886544		11	ITR	9	0.000438982	C
	T	12	ITR	22	0.00108355		12	ITR	14	0.000682861	T
	C	13	ITR	17	0.000837292		13	ITR	6	0.000292655	C
	G	14	ITR	5	0.000246262		14	ITR	9	0.000438982	G
	C	15	ITR	10	0.000492524		15	ITR	6	0.000292655	C
	T	16	ITR	8	0.00039402		16	ITR	12	0.000585309	T
	C	17	ITR	6	0.000295515		17	ITR	12	0.000585309	C
	G	18	ITR	22	0.00108355		18	ITR	44	0.00214613	G
	C	19	ITR	20	0.000985049		19	ITR	77	0.00375573	C
	T	20	ITR	23	0.00113281		20	ITR	47	0.00229246	T
	C	21	ITR	64	0.00315216		21	ITR	104	0.00507268	C
	A	22	ITR	99	0.00487599		22	ITR	222	0.0108282	A
	C	23	ITR	55	0.00270888		23	ITR	90	0.00438982	C
	T	24	ITR	41	0.00201935		24	ITR	70	0.0034143	T
	G	25	ITR	101	0.0049745		25	ITR	189	0.00921862	G
	A	26	ITR	57	0.00280739		26	ITR	139	0.00677983	A
	G	27	ITR	54	0.00265963		27	ITR	135	0.00658473	G
	G	28	ITR	120	0.00591029		28	ITR	210	0.0102429	G
	C	29	ITR	149	0.00733861		29	ITR	215	0.0104868	C
	C	30	ITR	519	0.025562		30	ITR	525	0.0256073	C
	G	31	ITR	477	0.0234934		31	ITR	1507	0.0735051	G
	C	32	ITR	2581	0.127121		32	ITR	4398	0.214516	C
	C	33	ITR	153	0.00753562		33	ITR	220	0.0107307	C
	C	34	ITR	18	0.000886544		34	ITR	34	0.00165838	C
	G	35	ITR	65	0.00320141		35	ITR	72	0.00351186	G
	G	36	ITR	60	0.00295515		36	ITR	73	0.00356063	G
	G	37	ITR	19	0.000935796		37	ITR	17	0.000829188	G
	C	38	ITR	9	0.000443272		38	ITR	10	0.000487758	C
	A	39	ITR	8	0.00039402		39	ITR	6	0.000292655	A
	A	40	ITR	19	0.000935796		40	ITR	12	0.000585309	A
	A	41	ITR	13	0.000640282		41	ITR	11	0.000536534	A
	G	42	ITR	36	0.00177309		42	ITR	27	0.00131695	G
	C	43	ITR	15	0.000738787		43	ITR	8	0.000390206	C
	C	44	ITR	24	0.00118206		44	ITR	17	0.000829188	C
	C	45	ITR	11	0.000541777		45	ITR	7	0.00034143	C
	G	46	ITR	17	0.000837292		46	ITR	8	0.000390206	G
	G	47	ITR	16	0.000788039		47	ITR	10	0.000487758	G
	G	48	ITR	11	0.000541777		48	ITR	7	0.00034143	G
	C	49	ITR	6	0.000295515		49	ITR	4	0.000195103	C
	G	50	ITR	36	0.00177309		50	ITR	37	0.0018047	G
	T	51	ITR	384	0.0189129		51	ITR	318	0.0155107	T
	C	52	ITR	1377	0.0678206		52	ITR	554	0.0270218	C
	G	53	ITR	91	0.00448197		53	ITR	123	0.00599942	G
	G	54	ITR	57	0.00280739		54	ITR	55	0.00268267	G
	G	55	ITR	15	0.000738787		55	ITR	46	0.00224369	G
	C	56	ITR	13	0.000640282		56	ITR	23	0.00112184	C
	G	57	ITR	30	0.00147757		57	ITR	16	0.000780412	G
	A	58	ITR	26	0.00128056		58	ITR	42	0.00204858	A
	C	59	ITR	26	0.00128056		59	ITR	16	0.000780412	C
	C	60	ITR	26	0.00128056		60	ITR	13	0.000634085	C
	T	61	ITR	7	0.000344767		61	ITR	4	0.000195103	T
	T	62	ITR	48	0.00236412		62	ITR	63	0.00307287	T
	T	63	ITR	31	0.00152683		63	ITR	54	0.00263389	T
	G	64	ITR	72	0.00354618		64	ITR	45	0.00219491	G
	G	65	ITR	34	0.00167458		65	ITR	55	0.00268267	G
	T	66	ITR	40	0.0019701		66	ITR	40	0.00195103	T
	C	67	ITR	39	0.00192085		67	ITR	48	0.00234124	C
	G	68	ITR	36	0.00177309		68	ITR	55	0.00268267	G
	C	69	ITR	113	0.00556553		69	ITR	208	0.0101454	C
	C	70	ITR	176	0.00866843		70	ITR	464	0.022632	C
	C	71	ITR	1467	0.0722533		71	ITR	2886	0.140767	C
	G	72	ITR	243	0.0119683		72	ITR	295	0.0143889	G
	G	73	ITR	1542	0.0759473		73	ITR	946	0.0461419	G
	C	74	ITR	501	0.0246755		74	ITR	821	0.0400449	C
	C	75	ITR	167	0.00822516		75	ITR	239	0.0116574	C
	T	76	ITR	421	0.0207353		76	ITR	104	0.00507268	T
	C	77	ITR	70	0.00344767		77	ITR	149	0.00726759	C
	A	78	ITR	77	0.00379244		78	ITR	67	0.00326798	A
	G	79	ITR	104	0.00512225		79	ITR	144	0.00702371	G
	T	80	ITR	271	0.0133474		80	ITR	217	0.0105843	T
	G	81	ITR	495	0.02438		81	ITR	1097	0.053507	G
	A	82	ITR	173	0.00852067		82	ITR	317	0.0154619	A
	G	83	ITR	293	0.014431		83	ITR	784	0.0382402	G
	C	84	ITR	166	0.00817591		84	ITR	427	0.0208273	C
	G	85	ITR	219	0.0107863		85	ITR	209	0.0101941	G
	A	86	ITR	80	0.0039402		86	ITR	121	0.00590187	A
	G	87	ITR	121	0.00595955		87	ITR	226	0.0110233	G
	C	88	ITR	113	0.00556553		88	ITR	110	0.00536534	C
	G	89	ITR	169	0.00832366		89	ITR	93	0.00453615	G
	A	90	ITR	118	0.00581179		90	ITR	124	0.0060482	A
	G	91	ITR	238	0.0117221		91	ITR	145	0.00707249	G
	C	92	ITR	72	0.00354618		92	ITR	41	0.00199981	C
	G	93	ITR	87	0.00428496		93	ITR	67	0.00326798	G
	C	94	ITR	90	0.00443272		94	ITR	50	0.00243879	C
	G	95	ITR	289	0.014234		95	ITR	614	0.0299483	G
	C	96	ITR	142	0.00699385		96	ITR	108	0.00526778	C
	A	97	ITR	780	0.0384169		97	ITR	974	0.0475076	A
	G	98	ITR	820	0.040387		98	ITR	855	0.0417033	G
	A	99	ITR	195929	9.64998		99	ITR	138482	6.75457	A
	G	100	ITR	86	0.00423571		100	ITR	59	0.00287777	G
	A	101	ITR	141	0.00694459		101	ITR	131	0.00638963	A
	G	102	ITR	48	0.00236412		102	ITR	41	0.00199981	G
	G	103	ITR	99	0.00487599		103	ITR	109	0.00531656	G	Common spacer sequence
	G	104	ITR	138	0.00679684		104	ITR	95	0.0046337	G
	A	105	ITR	194	0.00955497		105	ITR	161	0.0078529	A
	G	106	ITR	137	0.00674759		106	ITR	110	0.00536534	G
	T	107	Others	77	0.00379244		107	Others	121	0.00590187	T
	G	108	Others	230	0.0113281		108	Others	234	0.0114135	G
	G	109	Others	3355	0.165242		109	Others	3966	0.193445	G
	G	110	Others	276	0.0135937		110	Others	217	0.0105843	G
	G	111	Others	23	0.00113281		111	Others	27	0.00131695	G
	T	112	Others	9	0.000443272		112	Others	11	0.000536534	T
	T	113	Others	16	0.000788039		113	Others	18	0.000877964	T
	C	114	Others	17	0.000837292		114	Others	25	0.00121939	C
	C	115	Others	22	0.00108355		115	Others	14	0.000682861	C
	T	116	Others	24	0.00118206		116	Others	24	0.00117062	T
	G	117	Others	24	0.00118206		117	Others	14	0.000682861	G
	C	118	Others	17	0.000837292		118	Others	21	0.00102429	C
	T	119	Others	22	0.00108355		119	Others	18	0.000877964	T
	A	120	Others	24	0.00118206		120	Others	12	0.000585309	A
	T	121	Others	9	0.000443272		121	Others	3	0.000146327	T
	T	122	Others	13	0.000640282		122	Others	6	0.000292655	T
	G	123	Others	15	0.000738787		123	Others	9	0.000438982	G
	T	124	Others	9	0.000443272		124	Others	22	0.00107307	T
	C	125	Others	11	0.000541777		125	Others	6	0.000292655	C
	T	126	Others	11	0.000541777		126	Others	11	0.000536534	T
	T	127	Others	33	0.00162533		127	Others	32	0.00156082	T
	C	128	Others	264	0.0130026		128	Others	25	0.00121939	C
	G	129	Others	36	0.00177309		129	Others	167	0.00814555	G
	G	130	Others	21	0.0010343		130	Others	18	0.000877964	G
	C	131	Others	10	0.000492524		131	Others	19	0.00092674	C
	G	132	Others	26	0.00128056		132	Others	8	0.000390206	G
	C	133	Others	19	0.000935796		133	Others	12	0.000585309	C
	G	134	Others	18	0.000886544		134	Others	32	0.00156082	G
	C	135	Others	29	0.00142832		135	Others	31	0.00151205	C
	C	136	Others	152	0.00748637		136	Others	93	0.00453615	C
							137	Others	4	0.000195103	T	XbaI site
							138	Others	12	0.000585309	C
							139	Others	12	0.000585309	T
							140	Others	5	0.000243879	A
							141	Others	6	0.000292655	G
							142	Others	30	0.00146327	A
							143	Others	23	0.00112184	T	3x Stop
							144	Others	17	0.000829188	A
							145	Others	8	0.000390206	G
							146	Others	15	0.000731637	T
							147	Others	17	0.000829188	T
							148	Others	11	0.000536534	A
							149	Others	19	0.00092674	G
							150	Others	6	0.000292655	T
							151	Others	9	0.000438982	T
							152	Others	21	0.00102429	A
							153	Others	26	0.00126817	G
							154	Others	17	0.000829188	G	CTCF8
							155	Others	18	0.000877964	G
							156	Others	32	0.00156082	A
							157	Others	32	0.00156082	C
							158	Others	22	0.00107307	C
							159	Others	23	0.00112184	T
							160	Others	8	0.000390206	T
							161	Others	10	0.000487758	C
							162	Others	17	0.000829188	G
							163	Others	18	0.000877964	A
							164	Others	12	0.000585309	G
							165	Others	11	0.000536534	G
							166	Others	13	0.000634085	T
							167	Others	46	0.00224369	G
							168	Others	10	0.000487758	A
							169	Others	20	0.000975516	T
							170	Others	17	0.000829188	A
							171	Others	22	0.00107307	T
							172	Others	11	0.000536534	A
							173	Others	74	0.00360941	T
							174	Others	9	0.000438982	C
							175	Others	8	0.000390206	T
							176	Others	7	0.00034143	G
							177	Others	94	0.00458492	T
							178	Others	4	0.000195103	G
							179	Others	10	0.000487758	A
							180	Others	15	0.000731637	C
							181	Others	7	0.00034143	T
							182	Others	33	0.0016096	C
							183	Others	12	0.000585309	C
							184	Others	11	0.000536534	T	CTCF8 Core motif
							185	Others	29	0.0014145	G
							186	Others	16	0.000780412	G
							187	Others	29	0.0014145	C
							188	Others	17	0.000829188	C
							189	Others	37	0.0018047	C
							190	Others	16	0.000780412	C
							191	Others	26	0.00126817	C
							192	Others	7	0.00034143	T
							193	Others	23	0.00112184	C
							194	Others	12	0.000585309	T
							195	Others	47	0.00229246	G
							196	Others	22	0.00107307	C
							197	Others	405	0.0197542	T
							198	Others	20	0.000975516	G
							199	Others	25	0.00121939	G
							200	Others	16	0.000780412	A
							201	Others	22	0.00107307	C
							202	Others	11	0.000536534	A
							203	Others	15	0.000731637	T
							204	Others	12	0.000585309	C
							205	Others	18	0.000877964	C
							206	Others	15	0.000731637	T
							207	Others	12	0.000585309	G
							208	Others	22	0.00107307	A
							209	Others	4	0.000195103	G
							210	Others	15	0.000731637	A
							211	Others	17	0.000829188	G
							212	Others	23	0.00112184	A
							213	Others	12	0.000585309	A
							214	Others	11	0.000536534	A
							215	Others	25	0.00121939	C
							216	Others	11	0.000536534	A
							217	Others	4	0.000195103	G
							218	Others	23	0.00112184	C
							219	Others	5	0.000243879	C
							220	Others	15	0.000731637	C
							221	Others	7	0.00034143	A
							222	Others	13	0.000634085	A
							223	Others	17	0.000829188	T
							224	Others	180	0.00877964	C
							225	Others	18	0.000877964	G
							226	Others	12	0.000585309	C
							227	Others	13	0.000634085	C
							228	Others	31	0.00151205	G
							229	Others	18	0.000877964	G
							230	Others	11	0.000536534	C
							231	Others	14	0.000682861	C
							232	Others	14	0.000682861	T
							233	Others	15	0.000731637	T
							234	Others	21	0.00102429	G	NheI site
							235	Others	15	0.000731637	C
							236	Others	18	0.000877964	T
							237	Others	10	0.000487758	A
							238	Others	105	0.00512146	G
							239	Others	122	0.00595064	C
							240	Others	17	0.000829188	G	NotI site
							241	Others	25	0.00121939	G
							242	Others	10	0.000487758	C
							243	Others	29	0.0014145	G
							244	Others	28	0.00136572	C
							245	Others	20	0.000975516	G
							246	Others	48	0.00234124	C
							247	Others	41	0.00199981	C
	C	137	Others	13	0.000640282		248	Others	159	0.00775535	C
	A	138	Others	36	0.00177309		249	Others	14	0.000682861	A
	A	139	Others	15	0.000738787		250	Others	25	0.00121939	A
	T	140	Others	10	0.000492524		251	Others	20	0.000975516	T
	T	141	Others	10	0.000492524		252	Others	5	0.000243879	T
	C	142	Others	14	0.000689534		253	Others	17	0.000829188	C
	A	143	Others	2	9.85049e-05		254	Others	10	0.000487758	A	U6 promoter
	C	144	Others	17	0.000837292		255	Others	20	0.000975516	C
	G	145	Others	15	0.000738787		256	Others	13	0.000634085	G
	C	146	Others	8	0.00039402		257	Others	55	0.00268267	C
	C	147	Others	14	0.000689534		258	Others	19	0.00092674	C
	G	148	Others	12	0.000591029		259	Others	11	0.000536534	G
	C	149	Others	63	0.0031029		260	Others	67	0.00326798	C
	C	150	Others	16	0.000788039		261	Others	96	0.00468247	C
	A	151	Others	52	0.00256113		262	Others	20	0.000975516	A
	T	152	Others	26	0.00128056		263	Others	32	0.00156082	T
	C	153	Others	17	0.000837292		264	Others	24	0.00117062	C
	T	154	Others	2	9.85049e-05		265	Others	18	0.000877964	T
	C	155	Others	19	0.000935796		266	Others	24	0.00117062	C
	T	156	Others	2	9.85049e-05		267	Others	3	0.000146327	T
	A	157	Others	21	0.0010343		268	Others	22	0.00107307	A
	G	158	Others	19	0.000935796		269	Others	43	0.00209736	G
	G	159	Others	20	0.000985049		270	Others	13	0.000634085	G
	C	160	Others	23	0.00113281		271	Others	25	0.00121939	C
	C	161	Others	25	0.00123131		272	Others	31	0.00151205	C
	C	162	Others	27	0.00132982		273	Others	34	0.00165838	C
	G	163	Others	15	0.000738787		274	Others	6	0.000292655	G
	C	164	Others	14	0.000689534		275	Others	19	0.00092674	C
	G	165	Others	39	0.00192085		276	Others	43	0.00209736	G
	C	166	Others	13	0.000640282		277	Others	172	0.00838943	C
	C	167	Others	12	0.000591029		278	Others	17	0.000829188	C
	G	168	Others	89	0.00438347		279	Others	109	0.00531656	G
	G	169	Others	238	0.0117221		280	Others	120	0.00585309	G
	C	170	Others	18	0.000886544		281	Others	32	0.00156082	C
	C	171	Others	27	0.00132982		282	Others	25	0.00121939	C
	C	172	Others	60	0.00295515		283	Others	39	0.00190226	C
	C	173	Others	41	0.00201935		284	Others	16	0.000780412	C
	C	174	Others	237	0.0116728		285	Others	107	0.00521901	C
	T	175	Others	13	0.000640282		286	Others	20	0.000975516	T
	C	176	Others	27	0.00132982		287	Others	25	0.00121939	C
	G	177	Others	11	0.000541777		288	Others	16	0.000780412	G
	C	178	Others	38	0.00187159		289	Others	60	0.00292655	C
	A	179	Others	97	0.00477749		290	Others	33	0.0016096	A
	C	180	Others	38	0.00187159		291	Others	26	0.00126817	C
	A	181	Others	16	0.000788039		292	Others	18	0.000877964	A
	G	182	Others	180	0.00886544		293	Others	56	0.00273144	G
	A	183	Others	14	0.000689534		294	Others	35	0.00170715	A
	C	184	Others	15	0.000738787		295	Others	83	0.00404839	C
	T	185	Others	10	0.000492524		296	Others	8	0.000390206	T
	T	186	Others	6	0.000295515		297	Others	11	0.000536534	T
	G	187	Others	13	0.000640282		298	Others	9	0.000438982	G
	T	188	Others	24	0.00118206		299	Others	29	0.0014145	T
	G	189	Others	151	0.00743712		300	Others	143	0.00697494	G
	G	190	Others	44	0.00216711		301	Others	45	0.00219491	G
	G	191	Others	37	0.00182234		302	Others	54	0.00263389	G
	A	192	Others	8	0.00039402		303	Others	40	0.00195103	A
	G	193	Others	24	0.00118206		304	Others	30	0.00146327	G
	A	194	Others	206	0.010146		305	Others	101	0.00492635	A
	A	195	Others	12	0.000591029		306	Others	34	0.00165838	A
	G	196	Others	14	0.000689534		307	Others	14	0.000682861	G
	C	197	Others	12	0.000591029		308	Others	34	0.00165838	C
	T	198	Others	8	0.00039402		309	Others	14	0.000682861	T
	C	199	Others	16	0.000788039		310	Others	13	0.000634085	C
	G	200	Others	14	0.000689534		311	Others	17	0.000829188	G
	G	201	Others	23	0.00113281		312	Others	32	0.00156082	G
	C	202	Others	13	0.000640282		313	Others	36	0.00175593	C
	T	203	Others	22	0.00108355		314	Others	54	0.00263389	T
	A	204	Others	13	0.000640282		315	Others	19	0.00092674	A
	C	205	Others	22	0.00108355		316	Others	61	0.00297532	C
	T	206	Others	10	0.000492524		317	Others	16	0.000780412	T
	C	207	Others	35	0.00172384		318	Others	28	0.00136572	C
	C	208	Others	59	0.00290589		319	Others	46	0.00224369	C
	C	209	Others	29	0.00142832		320	Others	43	0.00209736	C
	C	210	Others	133	0.00655058		321	Others	117	0.00570677	C
	T	211	Others	23	0.00113281		322	Others	16	0.000780412	T
	G	212	Others	21	0.0010343		323	Others	38	0.00185348	G
	C	213	Others	21	0.0010343		324	Others	33	0.0016096	C
	C	214	Others	23	0.00113281		325	Others	33	0.0016096	C
	C	215	Others	34	0.00167458		326	Others	12	0.000585309	C
	C	216	Others	35	0.00172384		327	Others	38	0.00185348	C
	G	217	Others	47	0.00231486		328	Others	17	0.000829188	G
	G	218	Others	35	0.00172384		329	Others	36	0.00175593	G
	T	219	Others	15	0.000738787		330	Others	13	0.000634085	T
	T	220	Others	23	0.00113281		331	Others	28	0.00136572	T
	A	221	Others	5	0.000246262		332	Others	6	0.000292655	A
	A	222	Others	26	0.00128056		333	Others	60	0.00292655	A
	T	223	Others	22	0.00108355		334	Others	51	0.00248756	T
	T	224	Others	14	0.000689534		335	Others	11	0.000536534	T
	T	225	Others	12	0.000591029		336	Others	13	0.000634085	T
	G	226	Others	11	0.000541777		337	Others	11	0.000536534	G
	C	227	Others	34	0.00167458		338	Others	48	0.00234124	C
	A	228	Others	12	0.000591029		339	Others	11	0.000536534	A
	T	229	Others	21	0.0010343		340	Others	26	0.00126817	T
	A	230	Others	26	0.00128056		341	Others	36	0.00175593	A
	T	231	Others	27	0.00132982		342	Others	14	0.000682861	T
	A	232	Others	17	0.000837292		343	Others	9	0.000438982	A
	A	233	Others	34	0.00167458		344	Others	48	0.00234124	A
	T	234	Others	25	0.00123131		345	Others	32	0.00156082	T
	A	235	Others	21	0.0010343		346	Others	25	0.00121939	A
	T	236	Others	22	0.00108355		347	Others	59	0.00287777	T
	T	237	Others	9	0.000443272		348	Others	10	0.000487758	T
	T	238	Others	6	0.000295515		349	Others	37	0.0018047	T
	C	239	Others	13	0.000640282		350	Others	22	0.00107307	C
	C	240	Others	12	0.000591029		351	Others	34	0.00165838	C
	T	241	Others	13	0.000640282		352	Others	38	0.00185348	T
	A	242	Others	10	0.000492524		353	Others	13	0.000634085	A
	G	243	Others	19	0.000935796		354	Others	62	0.0030241	G
	T	244	Others	19	0.000935796		355	Others	51	0.00248756	T
	A	245	Others	17	0.000837292		356	Others	24	0.00117062	A
	A	246	Others	11	0.000541777		357	Others	45	0.00219491	A
	C	247	Others	25	0.00123131		358	Others	29	0.0014145	C
	T	248	Others	14	0.000689534		359	Others	14	0.000682861	T
	A	249	Others	21	0.0010343		360	Others	19	0.00092674	A
	T	250	Others	16	0.000788039		361	Others	21	0.00102429	T
	A	251	Others	35	0.00172384		362	Others	36	0.00175593	A
	G	252	Others	26	0.00128056		363	Others	36	0.00175593	G
	A	253	Others	29	0.00142832		364	Others	48	0.00234124	A
	G	254	Others	48	0.00236412		365	Others	82	0.00399961	G
	G	255	Others	43	0.00211786		366	Others	68	0.00331675	G
	C	256	Others	16	0.000788039		367	Others	21	0.00102429	C
	T	257	Others	12	0.000591029		368	Others	37	0.0018047	T
	T	258	Others	20	0.000985049		369	Others	16	0.000780412	T
	A	259	Others	20	0.000985049		370	Others	22	0.00107307	A
	A	260	Others	21	0.0010343		371	Others	22	0.00107307	A
	T	261	Others	20	0.000985049		372	Others	44	0.00214613	T
	G	262	Others	11	0.000541777		373	Others	12	0.000585309	G
	T	263	Others	18	0.000886544		374	Others	45	0.00219491	T
	G	264	Others	16	0.000788039		375	Others	11	0.000536534	G
	C	265	Others	20	0.000985049		376	Others	64	0.00312165	C
	G	266	Others	4	0.00019701		377	Others	11	0.000536534	G
	A	267	Others	19	0.000935796		378	Others	48	0.00234124	A
	T	268	Others	20	0.000985049		379	Others	40	0.00195103	T
	A	269	Others	123	0.00605805		380	Others	121	0.00590187	A
	A	270	Others	10	0.000492524		381	Others	37	0.0018047	A
	A	271	Others	8	0.00039402		382	Others	41	0.00199981	A
	A	272	Others	10	0.000492524		383	Others	33	0.0016096	A
	G	273	Others	12	0.000591029		384	Others	21	0.00102429	G
	A	274	Others	15	0.000738787		385	Others	24	0.00117062	A
	C	275	Others	24	0.00118206		386	Others	31	0.00151205	C
	A	276	Others	8	0.00039402		387	Others	26	0.00126817	A
	G	277	Others	18	0.000886544		388	Others	26	0.00126817	G
	A	278	Others	12	0.000591029		389	Others	23	0.00112184	A
	T	279	Others	7	0.000344767		390	Others	26	0.00126817	T
	A	280	Others	17	0.000837292		391	Others	29	0.0014145	A
	A	281	Others	11	0.000541777		392	Others	49	0.00239001	A
	T	282	Others	9	0.000443272		393	Others	36	0.00175593	T
	C	283	Others	29	0.00142832		394	Others	35	0.00170715	C
	T	284	Others	12	0.000591029		395	Others	19	0.00092674	T
	G	285	Others	14	0.000689534		396	Others	26	0.00126817	G
	T	286	Others	18	0.000886544		397	Others	38	0.00185348	T
	T	287	Others	9	0.000443272		398	Others	13	0.000634085	T
	C	288	Others	12	0.000591029		399	Others	10	0.000487758	C
	T	289	Others	16	0.000788039		400	Others	23	0.00112184	T
	T	290	Others	13	0.000640282		401	Others	4	0.000195103	T
	T	291	Others	4	0.00019701		402	Others	2	9.75516e-05	T
	T	292	Others	22	0.00108355		403	Others	13	0.000634085	T
	T	293	Others	123	0.00605805		404	Others	107	0.00521901	T
	A	294	Others	9	0.000443272		405	Others	12	0.000585309	A
	A	295	Others	16	0.000788039		406	Others	26	0.00126817	A
	T	296	Others	15	0.000738787		407	Others	46	0.00224369	T
	A	297	Others	17	0.000837292		408	Others	18	0.000877964	A
	C	298	Others	36	0.00177309		409	Others	25	0.00121939	C
	T	299	Others	16	0.000788039		410	Others	18	0.000877964	T
	A	300	Others	30	0.00147757		411	Others	26	0.00126817	A
	G	301	Others	56	0.00275814		412	Others	61	0.00297532	G
	C	302	Others	37	0.00182234		413	Others	59	0.00287777	C
	T	303	Others	21	0.0010343		414	Others	34	0.00165838	T
	A	304	Others	26	0.00128056		415	Others	8	0.000390206	A
	C	305	Others	36	0.00177309		416	Others	52	0.00253634	C
	A	306	Others	17	0.000837292		417	Others	41	0.00199981	A
	T	307	Others	16	0.000788039		418	Others	42	0.00204858	T
	T	308	Others	16	0.000788039		419	Others	19	0.00092674	T
	T	309	Others	15	0.000738787		420	Others	16	0.000780412	T
	T	310	Others	6	0.000295515		421	Others	11	0.000536534	T
	A	311	Others	11	0.000541777		422	Others	18	0.000877964	A
	C	312	Others	12	0.000591029		423	Others	54	0.00263389	C
	A	313	Others	18	0.000886544		424	Others	9	0.000438982	A
	T	314	Others	20	0.000985049		425	Others	56	0.00273144	T
	G	315	Others	22	0.00108355		426	Others	25	0.00121939	G
	A	316	Others	48	0.00236412		427	Others	73	0.00356063	A
	T	317	Others	12	0.000591029		428	Others	17	0.000829188	T
	A	318	Others	58	0.00285664		429	Others	69	0.00336553	A
	G	319	Others	53	0.00261038		430	Others	116	0.00565799	G
	G	320	Others	63	0.0031029		431	Others	83	0.00404839	G
	C	321	Others	37	0.00182234		432	Others	60	0.00292655	C
	T	322	Others	42	0.0020686		433	Others	74	0.00360941	T
	T	323	Others	20	0.000985049		434	Others	28	0.00136572	T
	G	324	Others	10	0.000492524		435	Others	16	0.000780412	G
	G	325	Others	10	0.000492524		436	Others	45	0.00219491	G
	A	326	Others	34	0.00167458		437	Others	79	0.00385329	A
	T	327	Others	22	0.00108355		438	Others	50	0.00243879	T
	T	328	Others	12	0.000591029		439	Others	17	0.000829188	T
	T	329	Others	14	0.000689534		440	Others	8	0.000390206	T
	C	330	Others	12	0.000591029		441	Others	16	0.000780412	C
	T	331	Others	14	0.000689534		442	Others	12	0.000585309	T
	A	332	Others	9	0.000443272		443	Others	10	0.000487758	A
	T	333	Others	30	0.00147757		444	Others	39	0.00190226	T
	A	334	Others	13	0.000640282		445	Others	16	0.000780412	A
	A	335	Others	17	0.000837292		446	Others	37	0.0018047	A
	G	336	Others	19	0.000935796		447	Others	39	0.00190226	G
	A	337	Others	22	0.00108355		448	Others	48	0.00234124	A
	G	338	Others	19	0.000935796		449	Others	80	0.00390206	G
	A	339	Others	35	0.00172384		450	Others	54	0.00263389	A
	T	340	Others	26	0.00128056		451	Others	24	0.00117062	T
	A	341	Others	21	0.0010343		452	Others	15	0.000731637	A
	C	342	Others	29	0.00142832		453	Others	38	0.00185348	C
	A	343	Others	54	0.00265963		454	Others	40	0.00195103	A
	A	344	Others	14	0.000689534		455	Others	54	0.00263389	A
	A	345	Others	60	0.00295515		456	Others	64	0.00312165	A
	T	346	Others	13	0.000640282		457	Others	50	0.00243879	T
	A	347	Others	54	0.00265963		458	Others	69	0.00336553	A
	C	348	Others	28	0.00137907		459	Others	51	0.00248756	C
	T	349	Others	13	0.000640282		460	Others	16	0.000780412	T
	A	350	Others	8	0.00039402		461	Others	21	0.00102429	A
	A	351	Others	20	0.000985049		462	Others	28	0.00136572	A
	A	352	Others	12	0.000591029		463	Others	32	0.00156082	A
	T	353	Others	29	0.00142832		464	Others	36	0.00175593	T
	T	354	Others	15	0.000738787		465	Others	15	0.000731637	T
	A	355	Others	6	0.000295515		466	Others	24	0.00117062	A
	T	356	Others	17	0.000837292		467	Others	36	0.00175593	T
	T	357	Others	16	0.000788039		468	Others	15	0.000731637	T
	A	358	Others	9	0.000443272		469	Others	20	0.000975516	A
	T	359	Others	24	0.00118206		470	Others	30	0.00146327	T
	T	360	Others	22	0.00108355		471	Others	43	0.00209736	T
	T	361	Others	17	0.000837292		472	Others	9	0.000438982	T
	T	362	Others	54	0.00265963		473	Others	29	0.0014145	T
	A	363	Others	5	0.000246262		474	Others	26	0.00126817	A
	A	364	Others	15	0.000738787		475	Others	36	0.00175593	A
	A	365	Others	53	0.00261038		476	Others	90	0.00438982	A
	A	366	Others	25	0.00123131		477	Others	94	0.00458492	A
	A	367	Others	15	0.000738787		478	Others	33	0.0016096	A
	A	368	Others	18	0.000886544		479	Others	57	0.00278022	A
	C	369	Others	24	0.00118206		480	Others	31	0.00151205	C
	A	370	Others	9	0.000443272		481	Others	29	0.0014145	A
	G	371	Others	17	0.000837292		482	Others	51	0.00248756	G
	C	372	Others	44	0.00216711		483	Others	57	0.00278022	C
	A	373	Others	10	0.000492524		484	Others	27	0.00131695	A
	C	374	Others	23	0.00113281		485	Others	55	0.00268267	C
	A	375	Others	17	0.000837292		486	Others	15	0.000731637	A
	A	376	Others	19	0.000935796		487	Others	25	0.00121939	A
	A	377	Others	18	0.000886544		488	Others	19	0.00092674	A
	A	378	Others	17	0.000837292		489	Others	37	0.0018047	A
	G	379	Others	24	0.00118206		490	Others	24	0.00117062	G
	G	380	Others	22	0.00108355		491	Others	44	0.00214613	G
	A	381	Others	39	0.00192085		492	Others	125	0.00609697	A
	A	382	Others	15	0.000738787		493	Others	15	0.000731637	A
	A	383	Others	12	0.000591029		494	Others	24	0.00117062	A
	C	384	Others	24	0.00118206		495	Others	59	0.00287777	C
	T	385	Others	19	0.000935796		496	Others	33	0.0016096	T
	C	386	Others	26	0.00128056		497	Others	22	0.00107307	C
	A	387	Others	15	0.000738787		498	Others	27	0.00131695	A
	C	388	Others	33	0.00162533		499	Others	102	0.00497513	C
	C	389	Others	45	0.00221636		500	Others	61	0.00297532	C
	C	390	Others	32	0.00157608		501	Others	32	0.00156082	C
	T	391	Others	39	0.00192085		502	Others	35	0.00170715	T
	A	392	Others	20	0.000985049		503	Others	19	0.00092674	A
	A	393	Others	26	0.00128056		504	Others	47	0.00229246	A
	C	394	Others	33	0.00162533		505	Others	52	0.00253634	C
	T	395	Others	6	0.000295515		506	Others	7	0.00034143	T
	G	396	Others	19	0.000935796		507	Others	33	0.0016096	G
	T	397	Others	13	0.000640282		508	Others	37	0.0018047	T
	A	398	Others	24	0.00118206		509	Others	13	0.000634085	A
	A	399	Others	12	0.000591029		510	Others	34	0.00165838	A
	A	400	Others	8	0.00039402		511	Others	19	0.00092674	A
	G	401	Others	27	0.00132982		512	Others	41	0.00199981	G
	T	402	Others	6	0.000295515		513	Others	34	0.00165838	T
	A	403	Others	38	0.00187159		514	Others	32	0.00156082	A
	A	404	Others	27	0.00132982		515	Others	42	0.00204858	A
	T	405	Others	20	0.000985049		516	Others	48	0.00234124	T
	T	406	Others	15	0.000738787		517	Others	25	0.00121939	T
	G	407	Others	25	0.00123131		518	Others	12	0.000585309	G
	T	408	Others	13	0.000640282		519	Others	28	0.00136572	T
	G	409	Others	12	0.000591029		520	Others	27	0.00131695	G
	T	410	Others	24	0.00118206		521	Others	42	0.00204858	T
	G	411	Others	21	0.0010343		522	Others	40	0.00195103	G
	T	412	Others	23	0.00113281		523	Others	60	0.00292655	T
	T	413	Others	12	0.000591029		524	Others	24	0.00117062	T
	T	414	Others	8	0.00039402		525	Others	20	0.000975516	T
	T	415	Others	45	0.00221636		526	Others	113	0.00551166	T
	G	416	Others	44	0.00216711		527	Others	56	0.00273144	G
	A	417	Others	28	0.00137907		528	Others	47	0.00229246	A
	G	418	Others	35	0.00172384		529	Others	61	0.00297532	G
	A	419	Others	16	0.000788039		530	Others	29	0.0014145	A
	C	420	Others	30	0.00147757		531	Others	43	0.00209736	C
	T	421	Others	19	0.000935796		532	Others	31	0.00151205	T
	A	422	Others	14	0.000689534		533	Others	9	0.000438982	A
	T	423	Others	18	0.000886544		534	Others	18	0.000877964	T
	A	424	Others	15	0.000738787		535	Others	23	0.00112184	A
	A	425	Others	16	0.000788039		536	Others	36	0.00175593	A
	A	426	Others	16	0.000788039		537	Others	58	0.002829	A
	T	427	Others	20	0.000985049		538	Others	25	0.00121939	T
	A	428	Others	2	9.85049e-05		539	Others	11	0.000536534	A
	T	429	Others	21	0.0010343		540	Others	22	0.00107307	T
	C	430	Others	25	0.00123131		541	Others	30	0.00146327	C
	C	431	Others	31	0.00152683		542	Others	44	0.00214613	C
	C	432	Others	23	0.00113281		543	Others	9	0.000438982	C
	T	433	Others	11	0.000541777		544	Others	14	0.000682861	T
	T	434	Others	22	0.00108355		545	Others	20	0.000975516	T
	G	435	Others	20	0.000985049		546	Others	34	0.00165838	G
	G	436	Others	16	0.000788039		547	Others	37	0.0018047	G
	A	437	Others	19	0.000935796		548	Others	48	0.00234124	A
	G	438	Others	20	0.000985049		549	Others	40	0.00195103	G
	A	439	Others	15	0.000738787		550	Others	41	0.00199981	A
	A	440	Others	24	0.00118206		551	Others	47	0.00229246	A
	A	441	Others	14	0.000689534		552	Others	37	0.0018047	A
	A	442	Others	18	0.000886544		553	Others	45	0.00219491	A
	G	443	Others	9	0.000443272		554	Others	52	0.00253634	G
	C	444	Others	32	0.00157608		555	Others	52	0.00253634	C
	C	445	Others	22	0.00108355		556	Others	37	0.0018047	C
	T	446	Others	11	0.000541777		557	Others	14	0.000682861	T
	T	447	Others	16	0.000788039		558	Others	31	0.00151205	T
	G	448	Others	16	0.000788039		559	Others	26	0.00126817	G
	T	449	Others	32	0.00157608		560	Others	23	0.00112184	T
	T	450	Others	12	0.000591029		561	Others	16	0.000780412	T
	T	451	Others	13	0.000640282		562	Others	17	0.000829188	T
	G	452	Others	18	0.000886544		563	Others	23	0.00112184	G
	C	453	Others	13	0.000640282		564	Others	54	0.00263389	C	mi405
	G	454	Others	25	0.00123131		565	Others	13	0.000634085	G
	T	455	Others	15	0.000738787		566	Others	29	0.0014145	T
	T	456	Others	16	0.000788039		567	Others	5	0.000243879	T
	T	457	Others	12	0.000591029		568	Others	12	0.000585309	T
	A	458	Others	24	0.00118206		569	Others	75	0.00365818	A
	G	459	Others	20	0.000985049		570	Others	32	0.00156082	G
	T	460	Others	11	0.000541777		571	Others	45	0.00219491	T
	G	461	Others	25	0.00123131		572	Others	22	0.00107307	G
	A	462	Others	20	0.000985049		573	Others	34	0.00165838	A
	A	463	Others	23	0.00113281		574	Others	28	0.00136572	A
	C	464	Others	36	0.00177309		575	Others	40	0.00195103	C
	C	465	Others	21	0.0010343		576	Others	20	0.000975516	C
	G	466	Others	36	0.00177309		577	Others	38	0.00185348	G
	T	467	Others	23	0.00113281		578	Others	44	0.00214613	T
	C	468	Others	21	0.0010343		579	Others	12	0.000585309	C
	A	469	Others	8	0.00039402		580	Others	20	0.000975516	A
	G	470	Others	20	0.000985049		581	Others	45	0.00219491	G
	A	471	Others	9	0.000443272		582	Others	30	0.00146327	A
	T	472	Others	19	0.000935796		583	Others	41	0.00199981	T
	G	473	Others	28	0.00137907		584	Others	36	0.00175593	G
	G	474	Others	29	0.00142832		585	Others	45	0.00219491	G
	T	475	Others	13	0.000640282		586	Others	29	0.0014145	T
	A	476	Others	21	0.0010343		587	Others	17	0.000829188	A
	C	477	Others	36	0.00177309		588	Others	42	0.00204858	C
	C	478	Others	35	0.00172384		589	Others	41	0.00199981	C
	G	479	Others	24	0.00118206		590	Others	56	0.00273144	G
	T	480	Others	7	0.000344767		591	Others	45	0.00219491	T
	T	481	Others	12	0.000591029		592	Others	21	0.00102429	T
	T	482	Others	17	0.000837292		593	Others	15	0.000731637	T
	A	483	Others	13	0.000640282		594	Others	18	0.000877964	A
	A	484	Others	5	0.000246262		595	Others	30	0.00146327	A
	A	485	Others	16	0.000788039		596	Others	7	0.00034143	A
	C	486	Others	173	0.00852067		597	Others	136	0.00663351	C
	T	487	Others	17	0.000837292		598	Others	11	0.000536534	T
	C	488	Others	12	0.000591029		599	Others	9	0.000438982	C
	G	489	Others	16	0.000788039		600	Others	17	0.000829188	G
	A	490	Others	15	0.000738787		601	Others	15	0.000731637	A
	G	491	Others	11	0.000541777		602	Others	14	0.000682861	G
	T	492	Others	15	0.000738787		603	Others	10	0.000487758	T
	G	493	Others	10	0.000492524		604	Others	19	0.00092674	G
	A	494	Others	22	0.00108355		605	Others	16	0.000780412	A
	G	495	Others	640	0.0315216		606	Others	337	0.0164374	G
	C	496	Others	13	0.000640282		607	Others	8	0.000390206	C
	G	497	Others	51	0.00251187		608	Others	69	0.00336553	G
	A	498	Others	138	0.00679684		609	Others	243	0.0118525	A
	T	499	Others	236709	11.6585		610	Others	287511	14.0236	T
	C	500	Others	778	0.0383184		611	Others	912	0.0444835	C	mi405 passenger strand
	C	501	Others	429	0.0211293		612	Others	499	0.0243391	C
	A	502	Others	43	0.00211786		613	Others	58	0.002829	A
	G	503	Others	331	0.0163026		614	Others	396	0.0193152	G
	G	504	Others	365	0.0179771		615	Others	397	0.019364	G
	A	505	Others	15	0.000738787		616	Others	20	0.000975516	A
	T	506	Others	78	0.00384169		617	Others	70	0.0034143	T
	T	507	Others	27	0.00132982		618	Others	25	0.00121939	T
	C	508	Others	88	0.00433422		619	Others	69	0.00336553	C								Percentage
	A	509	Others	64	0.00315216		620	Others	80	0.00390206	A				Backbone	Hot spot 1	Hot spot 2	Total trucations	Hot spot 1	Host spot 2
	G	510	Others	95	0.00467898		621	Others	168	0.00819433	G
	A	511	Others	82	0.0040387		622	Others	164	0.00799923	A				C1	236709	236600	2030356	11.6585	11.6531
	T	512	Others	54	0.00265963		623	Others	211	0.0102917	T				C5	287511	287404	2050198	14.0236	14.0184
	C	513	Others	92	0.00453123		624	Others	249	0.0121452	C
	T	514	Others	54	0.00265963		625	Others	176	0.00858454	T
	G	515	Others	38	0.00187159		626	Others	169	0.00824311	G
	G	516	Others	35	0.00172384		627	Others	97	0.00473125	G
	T	517	Others	31	0.00152683		628	Others	66	0.0032192	T
	T	518	Others	27	0.00132982		629	Others	28	0.00136572	T
	T	519	Others	49	0.00241337		630	Others	102	0.00497513	T
	C	520	Others	32	0.00157608		631	Others	54	0.00263389	C
	T	521	Others	180	0.00886544		632	Others	276	0.0134621	T
	G	522	Others	30	0.00147757		633	Others	26	0.00126817	G
	A	523	Others	43	0.00211786		634	Others	45	0.00219491	A
	A	524	Others	36	0.00177309		635	Others	60	0.00292655	A
	A	525	Others	73	0.00359543		636	Others	92	0.00448737	A
	G	526	Others	62	0.00305365		637	Others	100	0.00487758	G
	C	527	Others	38	0.00187159		638	Others	64	0.00312165	C
	C	528	Others	26	0.00128056		639	Others	35	0.00170715	C
	A	529	Others	41	0.00201935		640	Others	38	0.00185348	A
	C	530	Others	73	0.00359543		641	Others	69	0.00336553	C
	A	531	Others	20	0.000985049		642	Others	53	0.00258512	A
	G	532	Others	67	0.00329991		643	Others	78	0.00380451	G
	A	533	Others	336	0.0165488		644	Others	256	0.0124866	A
	T	534	Others	55	0.00270888		645	Others	63	0.00307287	T
	G	535	Others	71	0.00349692		646	Others	60	0.00292655	G
	G	536	Others	79	0.00389094		647	Others	72	0.00351186	G
	G	537	Others	1019	0.0501882		648	Others	1701	0.0829676	G
	A	538	Others	95	0.00467898		649	Others	92	0.00448737	A	mi405 guide strand
	A	539	Others	51	0.00251187		650	Others	50	0.00243879	A
	A	540	Others	46	0.00226561		651	Others	43	0.00209736	A
	C	541	Others	41	0.00201935		652	Others	58	0.002829	C
	C	542	Others	40	0.0019701		653	Others	42	0.00204858	C
	A	543	Others	22	0.00108355		654	Others	37	0.0018047	A
	G	544	Others	82	0.0040387		655	Others	51	0.00248756	G
	A	545	Others	50	0.00246262		656	Others	70	0.0034143	A
	T	546	Others	43	0.00211786		657	Others	114	0.00556044	T
	C	547	Others	59	0.00290589		658	Others	56	0.00273144	C
	T	548	Others	63	0.0031029		659	Others	63	0.00307287	T
	G	549	Others	70	0.00344767		660	Others	68	0.00331675	G
	A	550	Others	56	0.00275814		661	Others	39	0.00190226	A
	A	551	Others	49	0.00241337		662	Others	29	0.0014145	A
	T	552	Others	32	0.00157608		663	Others	35	0.00170715	T
	C	553	Others	33	0.00162533		664	Others	46	0.00224369	C
	C	554	Others	364	0.0179279		665	Others	395	0.0192664	C
	T	555	Others	401	0.0197502		666	Others	488	0.0238026	T
	G	556	Others	57	0.00280739		667	Others	85	0.00414594	G
	G	557	Others	805	0.0396482		668	Others	951	0.0463858	G
	A	558	Others	532	0.0262023		669	Others	743	0.0362404	A
	C	559	Others	236600	11.6531		670	Others	287404	14.0184	C
	T	560	Others	111	0.00546702		671	Others	112	0.00546289	T
	G	561	Others	60	0.00295515		672	Others	71	0.00346308	G
	C	562	Others	44	0.00216711		673	Others	52	0.00253634	C
	C	563	Others	672	0.0330976		674	Others	384	0.0187299	C
	T	564	Others	47	0.00231486		675	Others	56	0.00273144	T
	A	565	Others	31	0.00152683		676	Others	28	0.00136572	A
	C	566	Others	66	0.00325066		677	Others	39	0.00190226	C
	T	567	Others	36	0.00177309		678	Others	36	0.00175593	T
	A	568	Others	31	0.00152683		679	Others	26	0.00126817	A
	G	569	Others	42	0.0020686		680	Others	75	0.00365818	G
	A	570	Others	41	0.00201935		681	Others	60	0.00292655	A
	G	571	Others	79	0.00389094		682	Others	35	0.00170715	G
	C	572	Others	184	0.00906245		683	Others	151	0.00736514	C
	G	573	Others	43	0.00211786		684	Others	59	0.00287777	G
	G	574	Others	76	0.00374319		685	Others	49	0.00239001	G
	C	575	Others	66	0.00325066		686	Others	73	0.00356063	C
	C	576	Others	36	0.00177309		687	Others	57	0.00278022	C
	G	577	Others	97	0.00477749		688	Others	241	0.011755	G
	C	578	Others	115	0.00566403		689	Others	147	0.00717004	C
	C	579	Others	35	0.00172384		690	Others	37	0.0018047	C
	A	580	Others	55	0.00270888		691	Others	56	0.00273144	A
	C	581	Others	39	0.00192085		692	Others	95	0.0046337	C
	A	582	Others	24	0.00118206		693	Others	30	0.00146327	A
	G	583	Others	56	0.00275814		694	Others	66	0.0032192	G
	C	584	Others	58	0.00285664		695	Others	90	0.00438982	C
	G	585	Others	68	0.00334917		696	Others	97	0.00473125	G
	G	586	Others	115	0.00566403		697	Others	112	0.00546289	G
	G	587	Others	71	0.00349692		698	Others	96	0.00468247	G
	G	588	Others	52	0.00256113		699	Others	71	0.00346308	G
	A	589	Others	23	0.00113281		700	Others	55	0.00268267	A
	G	590	Others	70	0.00344767		701	Others	131	0.00638963	G
	A	591	Others	69	0.00339842		702	Others	86	0.00419472	A
	T	592	Others	57	0.00280739		703	Others	73	0.00356063	T
	C	593	Others	44	0.00216711		704	Others	89	0.00434104	C
	C	594	Others	39	0.00192085		705	Others	85	0.00414594	C
	A	595	Others	30	0.00147757		706	Others	34	0.00165838	A
	G	596	Others	44	0.00216711		707	Others	57	0.00278022	G
	A	597	Others	47	0.00231486		708	Others	121	0.00590187	A
	C	598	Others	51	0.00251187		709	Others	136	0.00663351	C
	A	599	Others	28	0.00137907		710	Others	59	0.00287777	A
	T	600	Others	38	0.00187159		711	Others	27	0.00131695	T
	G	601	Others	46	0.00226561		712	Others	38	0.00185348	G
	A	602	Others	31	0.00152683		713	Others	73	0.00356063	A
	T	603	Others	26	0.00128056		714	Others	39	0.00190226	T
	A	604	Others	35	0.00172384		715	Others	36	0.00175593	A
	A	605	Others	31	0.00152683		716	Others	61	0.00297532	A
	G	606	Others	41	0.00201935		717	Others	85	0.00414594	G
	A	607	Others	26	0.00128056		718	Others	83	0.00404839	A
	T	608	Others	21	0.0010343		719	Others	66	0.0032192	T
	A	609	Others	46	0.00226561		720	Others	87	0.00424349	A
	C	610	Others	26	0.00128056		721	Others	68	0.00331675	C
	A	611	Others	22	0.00108355		722	Others	34	0.00165838	A
	T	612	Others	26	0.00128056		723	Others	55	0.00268267	T	T6 RNA pol III term signal
	T	613	Others	26	0.00128056		724	Others	52	0.00253634	T
	T	614	Others	22	0.00108355		725	Others	22	0.00107307	T
	T	615	Others	19	0.000935796		726	Others	16	0.000780412	T
	T	616	Others	14	0.000689534		727	Others	22	0.00107307	T
	T	617	Others	27	0.00132982		728	Others	33	0.0016096	T
	G	618	Others	15	0.000738787		729	Others	41	0.00199981	G	Collagen intron stuffer
	A	619	Others	30	0.00147757		730	Others	60	0.00292655	A
	A	620	Others	25	0.00123131		731	Others	37	0.0018047	A
	T	621	Others	17	0.000837292		732	Others	41	0.00199981	T
	T	622	Others	24	0.00118206		733	Others	48	0.00234124	T
	G	623	Others	19	0.000935796		734	Others	37	0.0018047	G
	C	624	Others	23	0.00113281		735	Others	54	0.00263389	C
	G	625	Others	30	0.00147757		736	Others	32	0.00156082	G
	T	626	Others	26	0.00128056		737	Others	75	0.00365818	T
	A	627	Others	27	0.00132982		738	Others	31	0.00151205	A
	C	628	Others	26	0.00128056		739	Others	71	0.00346308	C
	G	629	Others	4026	0.19829		740	Others	4645	0.226563	G
	C	630	Others	29	0.00142832		741	Others	94	0.00458492	C
	T	631	Others	33	0.00162533		742	Others	79	0.00385329	T
	T	632	Others	41	0.00201935		743	Others	70	0.0034143	T
	T	633	Others	41	0.00201935		744	Others	42	0.00204858	T
	A	634	Others	50	0.00246262		745	Others	43	0.00209736	A
	T	635	Others	61	0.0030044		746	Others	108	0.00526778	T
	G	636	Others	41	0.00201935		747	Others	63	0.00307287	G
	T	637	Others	217	0.0106878		748	Others	292	0.0142425	T
	T	638	Others	52	0.00256113		749	Others	69	0.00336553	T
	C	639	Others	45	0.00221636		750	Others	37	0.0018047	C
	C	640	Others	49	0.00241337		751	Others	83	0.00404839	C
	T	641	Others	39	0.00192085		752	Others	35	0.00170715	T
	G	642	Others	53	0.00261038		753	Others	70	0.0034143	G
	C	643	Others	44	0.00216711		754	Others	70	0.0034143	C
	T	644	Others	53	0.00261038		755	Others	47	0.00229246	T
	G	645	Others	46	0.00226561		756	Others	34	0.00165838	G
	A	646	Others	23	0.00113281		757	Others	49	0.00239001	A
	C	647	Others	60	0.00295515		758	Others	90	0.00438982	C
	A	648	Others	45	0.00221636		759	Others	66	0.0032192	A
	T	649	Others	43	0.00211786		760	Others	122	0.00595064	T
	T	650	Others	53	0.00261038		761	Others	39	0.00190226	T
	T	651	Others	26	0.00128056		762	Others	18	0.000877964	T
	T	652	Others	18	0.000886544		763	Others	21	0.00102429	T
	T	653	Others	26	0.00128056		764	Others	32	0.00156082	T
	T	654	Others	18	0.000886544		765	Others	38	0.00185348	T
	C	655	Others	34	0.00167458		766	Others	28	0.00136572	C
	T	656	Others	36	0.00177309		767	Others	35	0.00170715	T
	A	657	Others	30	0.00147757		768	Others	39	0.00190226	A
	A	658	Others	36	0.00177309		769	Others	54	0.00263389	A
	G	659	Others	48	0.00236412		770	Others	89	0.00434104	G
	T	660	Others	49	0.00241337		771	Others	90	0.00438982	T
	T	661	Others	28	0.00137907		772	Others	36	0.00175593	T
	T	662	Others	26	0.00128056		773	Others	33	0.0016096	T
	T	663	Others	35	0.00172384		774	Others	43	0.00209736	T
	C	664	Others	55	0.00270888		775	Others	70	0.0034143	C
	T	665	Others	14	0.000689534		776	Others	42	0.00204858	T
	C	666	Others	40	0.0019701		777	Others	36	0.00175593	C
	T	667	Others	38	0.00187159		778	Others	53	0.00258512	T
	T	668	Others	33	0.00162533		779	Others	50	0.00243879	T
	G	669	Others	42	0.0020686		780	Others	77	0.00375573	G
	C	670	Others	47	0.00231486		781	Others	73	0.00356063	C
	T	671	Others	49	0.00241337		782	Others	79	0.00385329	T
	T	672	Others	31	0.00152683		783	Others	31	0.00151205	T
	T	673	Others	41	0.00201935		784	Others	36	0.00175593	T
	C	674	Others	58	0.00285664		785	Others	53	0.00258512	C
	C	675	Others	80	0.0039402		786	Others	102	0.00497513	C
	T	676	Others	41	0.00201935		787	Others	46	0.00224369	T
	C	677	Others	51	0.00251187		788	Others	78	0.00380451	C
	T	678	Others	34	0.00167458		789	Others	61	0.00297532	T
	T	679	Others	36	0.00177309		790	Others	45	0.00219491	T
	A	680	Others	27	0.00132982		791	Others	33	0.0016096	A
	A	681	Others	24	0.00118206		792	Others	44	0.00214613	A
	A	682	Others	39	0.00192085		793	Others	85	0.00414594	A
	T	683	Others	38	0.00187159		794	Others	85	0.00414594	T
	G	684	Others	57	0.00280739		795	Others	59	0.00287777	G
	C	685	Others	54	0.00265963		796	Others	56	0.00273144	C
	C	686	Others	36	0.00177309		797	Others	46	0.00224369	C
	A	687	Others	37	0.00182234		798	Others	43	0.00209736	A
	A	688	Others	49	0.00241337		799	Others	78	0.00380451	A
	T	689	Others	63	0.0031029		800	Others	94	0.00458492	T
	C	690	Others	72	0.00354618		801	Others	64	0.00312165	C
	T	691	Others	60	0.00295515		802	Others	45	0.00219491	T
	G	692	Others	44	0.00216711		803	Others	50	0.00243879	G
	G	693	Others	26	0.00128056		804	Others	64	0.00312165	G
	A	694	Others	24	0.00118206		805	Others	51	0.00248756	A
	G	695	Others	141	0.00694459		806	Others	127	0.00619452	G
	A	696	Others	50	0.00246262		807	Others	82	0.00399961	A
	G	697	Others	83	0.00408795		808	Others	81	0.00395084	G
	T	698	Others	70	0.00344767		809	Others	109	0.00531656	T
	C	699	Others	29	0.00142832		810	Others	42	0.00204858	C
	T	700	Others	69	0.00339842		811	Others	51	0.00248756	T
	C	701	Others	49	0.00241337		812	Others	56	0.00273144	C
	C	702	Others	34	0.00167458		813	Others	35	0.00170715	C
	G	703	Others	25	0.00123131		814	Others	41	0.00199981	G
	T	704	Others	29	0.00142832		815	Others	54	0.00263389	T
	T	705	Others	26	0.00128056		816	Others	37	0.0018047	T
	A	706	Others	24	0.00118206		817	Others	33	0.0016096	A
	G	707	Others	45	0.00221636		818	Others	92	0.00448737	G
	G	708	Others	53	0.00261038		819	Others	71	0.00346308	G
	A	709	Others	35	0.00172384		820	Others	39	0.00190226	A
	G	710	Others	50	0.00246262		821	Others	63	0.00307287	G
	A	711	Others	46	0.00226561		822	Others	47	0.00229246	A
	A	712	Others	77	0.00379244		823	Others	90	0.00438982	A
	A	713	Others	93	0.00458048		824	Others	59	0.00287777	A
	T	714	Others	48	0.00236412		825	Others	85	0.00414594	T
	G	715	Others	106	0.00522076		826	Others	101	0.00492635	G
	G	716	Others	68	0.00334917		827	Others	96	0.00468247	G
	A	717	Others	32	0.00157608		828	Others	64	0.00312165	A
	C	718	Others	88	0.00433422		829	Others	104	0.00507268	C
	C	719	Others	71	0.00349692		830	Others	68	0.00331675	C
	C	720	Others	83	0.00408795		831	Others	81	0.00395084	C
	C	721	Others	102	0.00502375		832	Others	95	0.0046337	C
	A	722	Others	33	0.00162533		833	Others	25	0.00121939	A
	G	723	Others	59	0.00290589		834	Others	118	0.00575554	G
	C	724	Others	50	0.00246262		835	Others	91	0.0044386	C
	C	725	Others	93	0.00458048		836	Others	69	0.00336553	C
	A	726	Others	43	0.00211786		837	Others	27	0.00131695	A
	G	727	Others	50	0.00246262		838	Others	114	0.00556044	G
	G	728	Others	76	0.00374319		839	Others	76	0.00370696	G
	A	729	Others	26	0.00128056		840	Others	64	0.00312165	A
	A	730	Others	43	0.00211786		841	Others	86	0.00419472	A
	G	731	Others	63	0.0031029		842	Others	73	0.00356063	G
	A	732	Others	35	0.00172384		843	Others	63	0.00307287	A
	A	733	Others	28	0.00137907		844	Others	44	0.00214613	A
	G	734	Others	53	0.00261038		845	Others	99	0.0048288	G
	A	735	Others	48	0.00236412		846	Others	65	0.00317043	A
	G	736	Others	41	0.00201935		847	Others	94	0.00458492	G
	T	737	Others	54	0.00265963		848	Others	79	0.00385329	T
	T	738	Others	39	0.00192085		849	Others	44	0.00214613	T
	G	739	Others	44	0.00216711		850	Others	46	0.00224369	G
	A	740	Others	26	0.00128056		851	Others	45	0.00219491	A
	G	741	Others	42	0.0020686		852	Others	72	0.00351186	G
	T	742	Others	29	0.00142832		853	Others	51	0.00248756	T
	T	743	Others	33	0.00162533		854	Others	42	0.00204858	T
	G	744	Others	69	0.00339842		855	Others	56	0.00273144	G
	T	745	Others	25	0.00123131		856	Others	46	0.00224369	T
	A	746	Others	36	0.00177309		857	Others	47	0.00229246	A
	T	747	Others	22	0.00108355		858	Others	60	0.00292655	T
	T	748	Others	32	0.00157608		859	Others	44	0.00214613	T
	T	749	Others	18	0.000886544		860	Others	25	0.00121939	T
	A	750	Others	20	0.000985049		861	Others	38	0.00185348	A
	A	751	Others	35	0.00172384		862	Others	52	0.00253634	A
	A	752	Others	21	0.0010343		863	Others	25	0.00121939	A
	A	753	Others	40	0.0019701		864	Others	44	0.00214613	A
	C	754	Others	59	0.00290589		865	Others	56	0.00273144	C
	A	755	Others	36	0.00177309		866	Others	45	0.00219491	A
	C	756	Others	42	0.0020686		867	Others	61	0.00297532	C
	G	757	Others	71	0.00349692		868	Others	62	0.0030241	G
	A	758	Others	46	0.00226561		869	Others	50	0.00243879	A
	G	759	Others	69	0.00339842		870	Others	120	0.00585309	G
	C	760	Others	46	0.00226561		871	Others	54	0.00263389	C
	T	761	Others	38	0.00187159		872	Others	62	0.0030241	T
	C	762	Others	118	0.00581179		873	Others	76	0.00370696	C
	C	763	Others	93	0.00458048		874	Others	128	0.0062433	C
	C	764	Others	132	0.00650132		875	Others	152	0.00741392	C
	C	765	Others	134	0.00659983		876	Others	103	0.00502391	C
	C	766	Others	229	0.0112788		877	Others	247	0.0120476	C
	T	767	Others	45	0.00221636		878	Others	69	0.00336553	T
	A	768	Others	45	0.00221636		879	Others	49	0.00239001	A
	A	769	Others	53	0.00261038		880	Others	56	0.00273144	A
	A	770	Others	31	0.00152683		881	Others	44	0.00214613	A
	G	771	Others	65	0.00320141		882	Others	60	0.00292655	G
	C	772	Others	59	0.00290589		883	Others	93	0.00453615	C
	A	773	Others	52	0.00256113		884	Others	175	0.00853576	A
	T	774	Others	107	0.00527001		885	Others	93	0.00453615	T
	C	775	Others	111	0.00546702		886	Others	78	0.00380451	C
	C	776	Others	87	0.00428496		887	Others	85	0.00414594	C
	T	777	Others	45	0.00221636		888	Others	42	0.00204858	T
	T	778	Others	78	0.00384169		889	Others	58	0.002829	T
	C	779	Others	101	0.0049745		890	Others	60	0.00292655	C
	T	780	Others	32	0.00157608		891	Others	56	0.00273144	T
	T	781	Others	56	0.00275814		892	Others	36	0.00175593	T
	T	782	Others	78	0.00384169		893	Others	65	0.00317043	T
	A	783	Others	24	0.00118206		894	Others	24	0.00117062	A
	G	784	Others	74	0.00364468		895	Others	83	0.00404839	G
	C	785	Others	158	0.00778189		896	Others	211	0.0102917	C
	T	786	Others	45	0.00221636		897	Others	46	0.00224369	T
	T	787	Others	50	0.00246262		898	Others	35	0.00170715	T
	C	788	Others	48	0.00236412		899	Others	56	0.00273144	C
	T	789	Others	37	0.00182234		900	Others	35	0.00170715	T
	A	790	Others	28	0.00137907		901	Others	31	0.00151205	A
	A	791	Others	44	0.00216711		902	Others	60	0.00292655	A
	G	792	Others	83	0.00408795		903	Others	62	0.0030241	G
	G	793	Others	68	0.00334917		904	Others	71	0.00346308	G
	A	794	Others	29	0.00142832		905	Others	38	0.00185348	A
	G	795	Others	96	0.00472823		906	Others	80	0.00390206	G
	A	796	Others	71	0.00349692		907	Others	59	0.00287777	A
	G	797	Others	90	0.00443272		908	Others	50	0.00243879	G
	G	798	Others	106	0.00522076		909	Others	94	0.00458492	G
	C	799	Others	43	0.00211786		910	Others	27	0.00131695	C
	A	800	Others	47	0.00231486		911	Others	64	0.00312165	A
	G	801	Others	44	0.00216711		912	Others	52	0.00253634	G
	A	802	Others	36	0.00177309		913	Others	58	0.002829	A
	G	803	Others	453	0.0223114		914	Others	459	0.0223881	G
	A	804	Others	40	0.0019701		915	Others	35	0.00170715	A
	C	805	Others	227	0.0111803		916	Others	173	0.00843821	C
	T	806	Others	34	0.00167458		917	Others	43	0.00209736	T
	G	807	Others	38	0.00187159		918	Others	52	0.00253634	G
	A	808	Others	1023	0.0503853		919	Others	811	0.0395572	A
	C	809	Others	52	0.00256113		920	Others	46	0.00224369	C
	A	810	Others	45	0.00221636		921	Others	57	0.00278022	A
	G	811	Others	106	0.00522076		922	Others	75	0.00365818	G
	G	812	Others	80	0.0039402		923	Others	65	0.00317043	G
	C	813	Others	53	0.00261038		924	Others	42	0.00204858	C
	A	814	Others	48	0.00236412		925	Others	31	0.00151205	A
	G	815	Others	82	0.0040387		926	Others	62	0.0030241	G
	G	816	Others	240	0.0118206		927	Others	158	0.00770657	G
	A	817	Others	40	0.0019701		928	Others	35	0.00170715	A
	C	818	Others	63	0.0031029		929	Others	77	0.00375573	C
	T	819	Others	27	0.00132982		930	Others	24	0.00117062	T
	C	820	Others	50	0.00246262		931	Others	52	0.00253634	C
	A	821	Others	43	0.00211786		932	Others	45	0.00219491	A
	G	822	Others	45	0.00221636		933	Others	57	0.00278022	G
	C	823	Others	100	0.00492524		934	Others	90	0.00438982	C
	A	824	Others	56	0.00275814		935	Others	29	0.0014145	A
	G	825	Others	66	0.00325066		936	Others	50	0.00243879	G
	G	826	Others	53	0.00261038		937	Others	72	0.00351186	G
	A	827	Others	38	0.00187159		938	Others	38	0.00185348	A
	A	828	Others	41	0.00201935		939	Others	55	0.00268267	A
	A	829	Others	184	0.00906245		940	Others	247	0.0120476	A
	A	830	Others	47	0.00231486		941	Others	55	0.00268267	A
	G	831	Others	59	0.00290589		942	Others	71	0.00346308	G
	C	832	Others	65	0.00320141		943	Others	53	0.00258512	C
	T	833	Others	80	0.0039402		944	Others	64	0.00312165	T
	A	834	Others	82	0.0040387		945	Others	69	0.00336553	A
	C	835	Others	182	0.00896395		946	Others	137	0.00668228	C
	C	836	Others	162	0.0079789		947	Others	120	0.00585309	C
	C	837	Others	406	0.0199965		948	Others	280	0.0136572	C
	C	838	Others	183	0.0090132		949	Others	95	0.0046337	C
	C	839	Others	284	0.0139877		950	Others	185	0.00902352	C
	C	840	Others	91	0.00448197		951	Others	61	0.00297532	C
	T	841	Others	44	0.00216711		952	Others	47	0.00229246	T
	G	842	Others	67	0.00329991		953	Others	49	0.00239001	G
	A	843	Others	37	0.00182234		954	Others	34	0.00165838	A
	C	844	Others	136	0.00669833		955	Others	132	0.0064384	C
	C	845	Others	66	0.00325066		956	Others	49	0.00239001	C
	T	846	Others	399	0.0196517		957	Others	343	0.0167301	T
	G	847	Others	93	0.00458048		958	Others	59	0.00287777	G
	C	848	Others	46	0.00226561		959	Others	60	0.00292655	C
	T	849	Others	51	0.00251187		960	Others	52	0.00253634	T
	C	850	Others	57	0.00280739		961	Others	66	0.0032192	C
	A	851	Others	38	0.00187159		962	Others	61	0.00297532	A
	G	852	Others	53	0.00261038		963	Others	48	0.00234124	G
	T	853	Others	47	0.00231486		964	Others	32	0.00156082	T
	C	854	Others	87	0.00428496		965	Others	71	0.00346308	C
	A	855	Others	482	0.0237397		966	Others	440	0.0214613	A
	G	856	Others	112	0.00551627		967	Others	141	0.00687738	G
	G	857	Others	157	0.00773263		968	Others	125	0.00609697	G
	C	858	Others	208	0.0102445		969	Others	119	0.00580432	C
	C	859	Others	145	0.0071416		970	Others	91	0.0044386	C
	C	860	Others	118	0.00581179		971	Others	85	0.00414594	C
	T	861	Others	83	0.00408795		972	Others	41	0.00199981	T
	A	862	Others	1499	0.0738294		973	Others	1190	0.0580432	A
	G	863	Others	469	0.0230994		974	Others	597	0.0291191	G
	G	864	Others	92	0.00453123		975	Others	78	0.00380451	G
	C	865	Others	86	0.00423571		976	Others	97	0.00473125	C
	C	866	Others	217	0.0106878		977	Others	145	0.00707249	C
	C	867	Others	78	0.00384169		978	Others	57	0.00278022	C
	A	868	Others	37	0.00182234		979	Others	29	0.0014145	A
	G	869	Others	71	0.00349692		980	Others	90	0.00438982	G
	C	870	Others	65	0.00320141		981	Others	63	0.00307287	C
	T	871	Others	269	0.0132489		982	Others	209	0.0101941	T
	C	872	Others	80	0.0039402		983	Others	58	0.002829	C
	C	873	Others	57	0.00280739		984	Others	54	0.00263389	C
	A	874	Others	65	0.00320141		985	Others	53	0.00258512	A
	C	875	Others	77	0.00379244		986	Others	74	0.00360941	C
	C	876	Others	87	0.00428496		987	Others	67	0.00326798	C
	C	877	Others	88	0.00433422		988	Others	102	0.00497513	C
	A	878	Others	54	0.00265963		989	Others	83	0.00404839	A
	G	879	Others	104	0.00512225		990	Others	119	0.00580432	G
	C	880	Others	83	0.00408795		991	Others	95	0.0046337	C
	C	881	Others	104	0.00512225		992	Others	123	0.00599942	C
	T	882	Others	58	0.00285664		993	Others	53	0.00258512	T
	G	883	Others	122	0.0060088		994	Others	113	0.00551166	G
	T	884	Others	82	0.0040387		995	Others	84	0.00409717	T
	G	885	Others	779	0.0383677		996	Others	598	0.0291679	G
	G	886	Others	65	0.00320141		997	Others	92	0.00448737	G
	C	887	Others	102	0.00502375		998	Others	103	0.00502391	C
	C	888	Others	166	0.00817591		999	Others	300	0.0146327	C
	C	889	Others	190	0.00935796		1000	Others	165	0.008048	C
	C	890	Others	106	0.00522076		1001	Others	111	0.00541411	C
	C	891	Others	77	0.00379244		1002	Others	66	0.0032192	C
	A	892	Others	21	0.0010343		1003	Others	41	0.00199981	A
	G	893	Others	35	0.00172384		1004	Others	93	0.00453615	G
	A	894	Others	23	0.00113281		1005	Others	60	0.00292655	A
	G	895	Others	60	0.00295515		1006	Others	153	0.00746269	G
	T	896	Others	49	0.00241337		1007	Others	68	0.00331675	T
	T	897	Others	34	0.00167458		1008	Others	25	0.00121939	T
	T	898	Others	26	0.00128056		1009	Others	38	0.00185348	T
	C	899	Others	23	0.00113281		1010	Others	35	0.00170715	C
	G	900	Others	47	0.00231486		1011	Others	44	0.00214613	G
	G	901	Others	40	0.0019701		1012	Others	73	0.00356063	G
	T	902	Others	42	0.0020686		1013	Others	64	0.00312165	T
	A	903	Others	41	0.00201935		1014	Others	49	0.00239001	A
	A	904	Others	33	0.00162533		1015	Others	71	0.00346308	A
	A	905	Others	32	0.00157608		1016	Others	60	0.00292655	A
	G	906	Others	34	0.00167458		1017	Others	61	0.00297532	G
	A	907	Others	31	0.00152683		1018	Others	50	0.00243879	A
	G	908	Others	59	0.00290589		1019	Others	80	0.00390206	G
	T	909	Others	22	0.00108355		1020	Others	42	0.00204858	T
	T	910	Others	49	0.00241337		1021	Others	59	0.00287777	T
	C	911	Others	89	0.00438347		1022	Others	127	0.00619452	C
	C	912	Others	93	0.00458048		1023	Others	114	0.00556044	C
	C	913	Others	131	0.00645207		1024	Others	105	0.00512146	C
	T	914	Others	33	0.00162533		1025	Others	36	0.00175593	T
	G	915	Others	82	0.0040387		1026	Others	67	0.00326798	G
	G	916	Others	92	0.00453123		1027	Others	119	0.00580432	G
	G	917	Others	112	0.00551627		1028	Others	98	0.00478003	G
	C	918	Others	95	0.00467898		1029	Others	92	0.00448737	C
	C	919	Others	106	0.00522076		1030	Others	81	0.00395084	C
	T	920	Others	60	0.00295515		1031	Others	69	0.00336553	T
	T	921	Others	1058	0.0521091		1032	Others	364	0.0177544	T
	A	922	Others	57	0.00280739		1033	Others	53	0.00258512	A
	A	923	Others	52	0.00256113		1034	Others	62	0.0030241	A
	G	924	Others	52	0.00256113		1035	Others	85	0.00414594	G
	G	925	Others	48	0.00236412		1036	Others	52	0.00253634	G
	A	926	Others	35	0.00172384		1037	Others	52	0.00253634	A
	A	927	Others	53	0.00261038		1038	Others	58	0.002829	A
	C	928	Others	60	0.00295515		1039	Others	74	0.00360941	C
	C	929	Others	61	0.0030044		1040	Others	87	0.00424349	C
	T	930	Others	39	0.00192085		1041	Others	50	0.00243879	T
	T	931	Others	52	0.00256113		1042	Others	57	0.00278022	T
	G	932	Others	28	0.00137907		1043	Others	38	0.00185348	G
	A	933	Others	34	0.00167458		1044	Others	31	0.00151205	A
	G	934	Others	39	0.00192085		1045	Others	48	0.00234124	G
	A	935	Others	39	0.00192085		1046	Others	59	0.00287777	A
	G	936	Others	60	0.00295515		1047	Others	50	0.00243879	G
	A	937	Others	34	0.00167458		1048	Others	41	0.00199981	A
	G	938	Others	38	0.00187159		1049	Others	39	0.00190226	G
	C	939	Others	51	0.00251187		1050	Others	39	0.00190226	C
	A	940	Others	32	0.00157608		1051	Others	42	0.00204858	A
	T	941	Others	301	0.014825		1052	Others	147	0.00717004	T
	T	942	Others	24	0.00118206		1053	Others	30	0.00146327	T
	T	943	Others	30	0.00147757		1054	Others	40	0.00195103	T
	G	944	Others	64	0.00315216		1055	Others	52	0.00253634	G
	A	945	Others	26	0.00128056		1056	Others	38	0.00185348	A
	G	946	Others	113	0.00556553		1057	Others	78	0.00380451	G
	G	947	Others	125	0.00615656		1058	Others	80	0.00390206	G
	G	948	Others	94	0.00462973		1059	Others	116	0.00565799	G
	G	949	Others	316	0.0155638		1060	Others	302	0.0147303	G
	T	950	Others	253	0.0124609		1061	Others	120	0.00585309	T
	G	951	Others	88	0.00433422		1062	Others	55	0.00268267	G
	C	952	Others	53	0.00261038		1063	Others	54	0.00263389	C
	C	953	Others	68	0.00334917		1064	Others	58	0.002829	C
	A	954	Others	43	0.00211786		1065	Others	59	0.00287777	A
	C	955	Others	80	0.0039402		1066	Others	79	0.00385329	C
	C	956	Others	80	0.0039402		1067	Others	61	0.00297532	C
	A	957	Others	32	0.00157608		1068	Others	49	0.00239001	A
	C	958	Others	27	0.00132982		1069	Others	62	0.0030241	C
	A	959	Others	23	0.00113281		1070	Others	39	0.00190226	A
	A	960	Others	20	0.000985049		1071	Others	58	0.002829	A
	A	961	Others	43	0.00211786		1072	Others	72	0.00351186	A
	C	962	Others	48	0.00236412		1073	Others	51	0.00248756	C
	T	963	Others	23	0.00113281		1074	Others	46	0.00224369	T
	T	964	Others	45	0.00221636		1075	Others	72	0.00351186	T
	G	965	Others	53	0.00261038		1076	Others	50	0.00243879	G
	G	966	Others	29	0.00142832		1077	Others	47	0.00229246	G
	C	967	Others	49	0.00241337		1078	Others	60	0.00292655	C
	A	968	Others	35	0.00172384		1079	Others	55	0.00268267	A
	G	969	Others	50	0.00246262		1080	Others	64	0.00312165	G
	A	970	Others	42	0.0020686		1081	Others	68	0.00331675	A
	A	971	Others	22	0.00108355		1082	Others	23	0.00112184	A
	A	972	Others	29	0.00142832		1083	Others	36	0.00175593	A
	A	973	Others	34	0.00167458		1084	Others	35	0.00170715	A
	A	974	Others	38	0.00187159		1085	Others	41	0.00199981	A
	A	975	Others	48	0.00236412		1086	Others	41	0.00199981	A
	C	976	Others	54	0.00265963		1087	Others	70	0.0034143	C
	C	977	Others	384	0.0189129		1088	Others	446	0.021754	C
	C	978	Others	143	0.0070431		1089	Others	124	0.0060482	C
	T	979	Others	52	0.00256113		1090	Others	81	0.00395084	T
	C	980	Others	110	0.00541777		1091	Others	102	0.00497513	C
	C	981	Others	91	0.00448197		1092	Others	92	0.00448737	C
	C	982	Others	56	0.00275814		1093	Others	47	0.00229246	C
	C	983	Others	154	0.00758488		1094	Others	122	0.00595064	C
	C	984	Others	119	0.00586104		1095	Others	117	0.00570677	C
	T	985	Others	65	0.00320141		1096	Others	70	0.0034143	T
	C	986	Others	48	0.00236412		1097	Others	60	0.00292655	C
	C	987	Others	64	0.00315216		1098	Others	113	0.00551166	C
	A	988	Others	44	0.00216711		1099	Others	38	0.00185348	A
	A	989	Others	31	0.00152683		1100	Others	88	0.00429227	A
	G	990	Others	47	0.00231486		1101	Others	71	0.00346308	G
	T	991	Others	32	0.00157608		1102	Others	59	0.00287777	T
	C	992	Others	84	0.00413721		1103	Others	103	0.00502391	C
	C	993	Others	53	0.00261038		1104	Others	55	0.00268267	C
	A	994	Others	23	0.00113281		1105	Others	56	0.00273144	A
	G	995	Others	71	0.00349692		1106	Others	91	0.0044386	G
	T	996	Others	56	0.00275814		1107	Others	103	0.00502391	T
	C	997	Others	92	0.00453123		1108	Others	130	0.00634085	C
	C	998	Others	59	0.00290589		1109	Others	95	0.0046337	C
	T	999	Others	42	0.0020686		1110	Others	49	0.00239001	T
	A	1000	Others	37	0.00182234		1111	Others	76	0.00370696	A
	G	1001	Others	93	0.00458048		1112	Others	70	0.0034143	G
	A	1002	Others	39	0.00192085		1113	Others	50	0.00243879	A
	G	1003	Others	47	0.00231486		1114	Others	94	0.00458492	G
	A	1004	Others	48	0.00236412		1115	Others	92	0.00448737	A
	A	1005	Others	38	0.00187159		1116	Others	60	0.00292655	A
	G	1006	Others	60	0.00295515		1117	Others	100	0.00487758	G
	G	1007	Others	84	0.00413721		1118	Others	90	0.00438982	G
	A	1008	Others	58	0.00285664		1119	Others	79	0.00385329	A
	G	1009	Others	84	0.00413721		1120	Others	63	0.00307287	G
	C	1010	Others	84	0.00413721		1121	Others	67	0.00326798	C
	T	1011	Others	87	0.00428496		1122	Others	73	0.00356063	T
	G	1012	Others	110	0.00541777		1123	Others	117	0.00570677	G
	G	1013	Others	71	0.00349692		1124	Others	77	0.00375573	G
	C	1014	Others	71	0.00349692		1125	Others	101	0.00492635	C
	A	1015	Others	53	0.00261038		1126	Others	75	0.00365818	A
	A	1016	Others	77	0.00379244		1127	Others	93	0.00453615	A
	C	1017	Others	140	0.00689534		1128	Others	105	0.00512146	C
	C	1018	Others	105	0.00517151		1129	Others	73	0.00356063	C
	T	1019	Others	69	0.00339842		1130	Others	62	0.0030241	T
	T	1020	Others	51	0.00251187		1131	Others	58	0.002829	T
	G	1021	Others	66	0.00325066		1132	Others	85	0.00414594	G
	C	1022	Others	76	0.00374319		1133	Others	89	0.00434104	C
	C	1023	Others	101	0.0049745		1134	Others	73	0.00356063	C
	T	1024	Others	97	0.00477749		1135	Others	73	0.00356063	T
	T	1025	Others	39	0.00192085		1136	Others	43	0.00209736	T
	G	1026	Others	56	0.00275814		1137	Others	73	0.00356063	G
	C	1027	Others	40	0.0019701		1138	Others	48	0.00234124	C
	T	1028	Others	43	0.00211786		1139	Others	59	0.00287777	T
	T	1029	Others	40	0.0019701		1140	Others	40	0.00195103	T
	T	1030	Others	40	0.0019701		1141	Others	27	0.00131695	T
	G	1031	Others	46	0.00226561		1142	Others	39	0.00190226	G
	T	1032	Others	48	0.00236412		1143	Others	63	0.00307287	T
	A	1033	Others	46	0.00226561		1144	Others	59	0.00287777	A
	A	1034	Others	88	0.00433422		1145	Others	93	0.00453615	A
	G	1035	Others	52	0.00256113		1146	Others	46	0.00224369	G
	C	1036	Others	29	0.00142832		1147	Others	62	0.0030241	C
	A	1037	Others	37	0.00182234		1148	Others	38	0.00185348	A
	A	1038	Others	39	0.00192085		1149	Others	54	0.00263389	A
	A	1039	Others	80	0.0039402		1150	Others	93	0.00453615	A
	A	1040	Others	31	0.00152683		1151	Others	56	0.00273144	A
	G	1041	Others	55	0.00270888		1152	Others	69	0.00336553	G
	C	1042	Others	52	0.00256113		1153	Others	74	0.00360941	C
	C	1043	Others	87	0.00428496		1154	Others	128	0.0062433	C
	T	1044	Others	46	0.00226561		1155	Others	63	0.00307287	T
	C	1045	Others	36	0.00177309		1156	Others	35	0.00170715	C
	T	1046	Others	43	0.00211786		1157	Others	55	0.00268267	T
	T	1047	Others	42	0.0020686		1158	Others	41	0.00199981	T
	A	1048	Others	49	0.00241337		1159	Others	36	0.00175593	A
	G	1049	Others	79	0.00389094		1160	Others	78	0.00380451	G
	G	1050	Others	115	0.00566403		1161	Others	115	0.00560921	G
	G	1051	Others	85	0.00418646		1162	Others	82	0.00399961	G
	C	1052	Others	55	0.00270888		1163	Others	61	0.00297532	C
	T	1053	Others	47	0.00231486		1164	Others	28	0.00136572	T
	T	1054	Others	45	0.00221636		1165	Others	50	0.00243879	T
	G	1055	Others	56	0.00275814		1166	Others	53	0.00258512	G
	A	1056	Others	217	0.0106878		1167	Others	145	0.00707249	A
	G	1057	Others	56	0.00275814		1168	Others	47	0.00229246	G
	C	1058	Others	66	0.00325066		1169	Others	62	0.0030241	C
	T	1059	Others	23	0.00113281		1170	Others	38	0.00185348	T
	C	1060	Others	63	0.0031029		1171	Others	43	0.00209736	C
	A	1061	Others	31	0.00152683		1172	Others	43	0.00209736	A
	G	1062	Others	47	0.00231486		1173	Others	43	0.00209736	G
	A	1063	Others	45	0.00221636		1174	Others	53	0.00258512	A
	T	1064	Others	41	0.00201935		1175	Others	53	0.00258512	T
	G	1065	Others	87	0.00428496		1176	Others	55	0.00268267	G
	T	1066	Others	38	0.00187159		1177	Others	19	0.00092674	T
	A	1067	Others	27	0.00132982		1178	Others	30	0.00146327	A
	G	1068	Others	51	0.00251187		1179	Others	57	0.00278022	G
	T	1069	Others	55	0.00270888		1180	Others	46	0.00224369	T
	G	1070	Others	63	0.0031029		1181	Others	68	0.00331675	G
	T	1071	Others	26	0.00128056		1182	Others	42	0.00204858	T
	T	1072	Others	50	0.00246262		1183	Others	36	0.00175593	T
	T	1073	Others	60	0.00295515		1184	Others	69	0.00336553	T
	G	1074	Others	50	0.00246262		1185	Others	61	0.00297532	G
	A	1075	Others	21	0.0010343		1186	Others	36	0.00175593	A
	G	1076	Others	53	0.00261038		1187	Others	43	0.00209736	G
	C	1077	Others	31	0.00152683		1188	Others	76	0.00370696	C
	T	1078	Others	67	0.00329991		1189	Others	50	0.00243879	T
	G	1079	Others	79	0.00389094		1190	Others	68	0.00331675	G
	T	1080	Others	46	0.00226561		1191	Others	58	0.002829	T
	G	1081	Others	60	0.00295515		1192	Others	62	0.0030241	G
	G	1082	Others	45	0.00221636		1193	Others	55	0.00268267	G
	C	1083	Others	50	0.00246262		1194	Others	65	0.00317043	C
	T	1084	Others	267	0.0131504		1195	Others	164	0.00799923	T
	G	1085	Others	46	0.00226561		1196	Others	48	0.00234124	G
	G	1086	Others	57	0.00280739		1197	Others	59	0.00287777	G
	T	1087	Others	53	0.00261038		1198	Others	87	0.00424349	T
	G	1088	Others	70	0.00344767		1199	Others	69	0.00336553	G
	C	1089	Others	104	0.00512225		1200	Others	107	0.00521901	C
	C	1090	Others	144	0.00709235		1201	Others	103	0.00502391	C
	C	1091	Others	1151	0.0566896		1202	Others	983	0.0479466	C
	T	1092	Others	43	0.00211786		1203	Others	53	0.00258512	T
	G	1093	Others	134	0.00659983		1204	Others	100	0.00487758	G
	C	1094	Others	152	0.00748637		1205	Others	140	0.00682861	C
	C	1095	Others	171	0.00842217		1206	Others	148	0.00721881	C
	C	1096	Others	114	0.00561478		1207	Others	122	0.00595064	C
	C	1097	Others	102	0.00502375		1208	Others	83	0.00404839	C
	A	1098	Others	63	0.0031029		1209	Others	68	0.00331675	A
	T	1099	Others	85	0.00418646		1210	Others	136	0.00663351	T
	C	1100	Others	129	0.00635357		1211	Others	110	0.00536534	C
	A	1101	Others	24	0.00118206		1212	Others	83	0.00404839	A
	G	1102	Others	88	0.00433422		1213	Others	121	0.00590187	G
	G	1103	Others	80	0.0039402		1214	Others	95	0.0046337	G
	G	1104	Others	92	0.00453123		1215	Others	89	0.00434104	G
	A	1105	Others	44	0.00216711		1216	Others	82	0.00399961	A
	G	1106	Others	108	0.00531926		1217	Others	117	0.00570677	G
	C	1107	Others	105	0.00517151		1218	Others	86	0.00419472	C
	C	1108	Others	57	0.00280739		1219	Others	68	0.00331675	C
	A	1109	Others	50	0.00246262		1220	Others	63	0.00307287	A
	A	1110	Others	84	0.00413721		1221	Others	103	0.00502391	A
	T	1111	Others	147	0.00724011		1222	Others	212	0.0103405	T
	G	1112	Others	76	0.00374319		1223	Others	71	0.00346308	G
	G	1113	Others	103	0.005073		1224	Others	76	0.00370696	G
	T	1114	Others	58	0.00285664		1225	Others	89	0.00434104	T
	A	1115	Others	105	0.00517151		1226	Others	122	0.00595064	A
	G	1116	Others	53	0.00261038		1227	Others	83	0.00404839	G
	A	1117	Others	45	0.00221636		1228	Others	68	0.00331675	A
	C	1118	Others	71	0.00349692		1229	Others	77	0.00375573	C
	A	1119	Others	74	0.00364468		1230	Others	82	0.00399961	A
	T	1120	Others	47	0.00231486		1231	Others	83	0.00404839	T
	C	1121	Others	139	0.00684609		1232	Others	115	0.00560921	C
	C	1122	Others	82	0.0040387		1233	Others	75	0.00365818	C
	T	1123	Others	47	0.00231486		1234	Others	53	0.00258512	T
	A	1124	Others	63	0.0031029		1235	Others	75	0.00365818	A
	T	1125	Others	68	0.00334917		1236	Others	83	0.00404839	T
	G	1126	Others	96	0.00472823		1237	Others	76	0.00370696	G
	G	1127	Others	116	0.00571328		1238	Others	96	0.00468247	G
	G	1128	Others	73	0.00359543		1239	Others	95	0.0046337	G
	C	1129	Others	102	0.00502375		1240	Others	89	0.00434104	C
	A	1130	Others	91	0.00448197		1241	Others	86	0.00419472	A
	T	1131	Others	109	0.00536852		1242	Others	138	0.00673106	T
	C	1132	Others	257	0.0126579		1243	Others	148	0.00721881	C
	T	1133	Others	75	0.00369393		1244	Others	77	0.00375573	T
	T	1134	Others	53	0.00261038		1245	Others	53	0.00258512	T
	T	1135	Others	44	0.00216711		1246	Others	34	0.00165838	T
	G	1136	Others	66	0.00325066		1247	Others	48	0.00234124	G
	T	1137	Others	40	0.0019701		1248	Others	42	0.00204858	T
	T	1138	Others	34	0.00167458		1249	Others	42	0.00204858	T
	T	1139	Others	40	0.0019701		1250	Others	25	0.00121939	T
	T	1140	Others	43	0.00211786		1251	Others	63	0.00307287	T
	C	1141	Others	51	0.00251187		1252	Others	44	0.00214613	C
	C	1142	Others	37	0.00182234		1253	Others	42	0.00204858	C
	G	1143	Others	34	0.00167458		1254	Others	54	0.00263389	G
	T	1144	Others	35	0.00172384		1255	Others	39	0.00190226	T
	A	1145	Others	21	0.0010343		1256	Others	34	0.00165838	A
	A	1146	Others	40	0.0019701		1257	Others	41	0.00199981	A
	G	1147	Others	62	0.00305365		1258	Others	43	0.00209736	G
	A	1148	Others	46	0.00226561		1259	Others	49	0.00239001	A
	G	1149	Others	38	0.00187159		1260	Others	60	0.00292655	G
	C	1150	Others	85	0.00418646		1261	Others	127	0.00619452	C
	A	1151	Others	47	0.00231486		1262	Others	53	0.00258512	A
	G	1152	Others	47	0.00231486		1263	Others	67	0.00326798	G
	G	1153	Others	72	0.00354618		1264	Others	60	0.00292655	G
	C	1154	Others	69	0.00339842		1265	Others	53	0.00258512	C
	T	1155	Others	39	0.00192085		1266	Others	59	0.00287777	T
	G	1156	Others	70	0.00344767		1267	Others	87	0.00424349	G
	T	1157	Others	100	0.00492524		1268	Others	88	0.00429227	T
	C	1158	Others	59	0.00290589		1269	Others	66	0.0032192	C
	T	1159	Others	28	0.00137907		1270	Others	42	0.00204858	T
	G	1160	Others	53	0.00261038		1271	Others	88	0.00429227	G
	G	1161	Others	69	0.00339842		1272	Others	83	0.00404839	G
	G	1162	Others	103	0.005073		1273	Others	69	0.00336553	G
	G	1163	Others	102	0.00502375		1274	Others	94	0.00458492	G
	A	1164	Others	31	0.00152683		1275	Others	73	0.00356063	A
	T	1165	Others	40	0.0019701		1276	Others	59	0.00287777	T
	G	1166	Others	66	0.00325066		1277	Others	88	0.00429227	G
	G	1167	Others	75	0.00369393		1278	Others	77	0.00375573	G
	G	1168	Others	83	0.00408795		1279	Others	108	0.00526778	G
	C	1169	Others	77	0.00379244		1280	Others	107	0.00521901	C
	C	1170	Others	95	0.00467898		1281	Others	116	0.00565799	C
	A	1171	Others	49	0.00241337		1282	Others	98	0.00478003	A
	G	1172	Others	45	0.00221636		1283	Others	99	0.0048288	G
	A	1173	Others	218	0.010737		1284	Others	280	0.0136572	A
	G	1174	Others	92	0.00453123		1285	Others	119	0.00580432	G
	G	1175	Others	58	0.00285664		1286	Others	91	0.0044386	G
	A	1176	Others	17	0.000837292		1287	Others	60	0.00292655	A
	A	1177	Others	23	0.00113281		1288	Others	112	0.00546289	A
	G	1178	Others	54	0.00265963		1289	Others	79	0.00385329	G
	A	1179	Others	34	0.00167458		1290	Others	53	0.00258512	A
	G	1180	Others	76	0.00374319		1291	Others	84	0.00409717	G
	G	1181	Others	46	0.00226561		1292	Others	54	0.00263389	G
	C	1182	Others	40	0.0019701		1293	Others	31	0.00151205	C
	G	1183	Others	69	0.00339842		1294	Others	70	0.0034143	G
	A	1184	Others	46	0.00226561		1295	Others	79	0.00385329	A
	C	1185	Others	91	0.00448197		1296	Others	111	0.00541411	C
	C	1186	Others	77	0.00379244		1297	Others	55	0.00268267	C
	T	1187	Others	55	0.00270888		1298	Others	44	0.00214613	T
	G	1188	Others	96	0.00472823		1299	Others	67	0.00326798	G
	G	1189	Others	257	0.0126579		1300	Others	225	0.0109745	G
	A	1190	Others	36	0.00177309		1301	Others	55	0.00268267	A
	G	1191	Others	62	0.00305365		1302	Others	100	0.00487758	G
	T	1192	Others	27	0.00132982		1303	Others	52	0.00253634	T
	C	1193	Others	46	0.00226561		1304	Others	72	0.00351186	C
	A	1194	Others	40	0.0019701		1305	Others	61	0.00297532	A
	A	1195	Others	54	0.00265963		1306	Others	142	0.00692616	A
	C	1196	Others	57	0.00280739		1307	Others	79	0.00385329	C
	C	1197	Others	55	0.00270888		1308	Others	58	0.002829	C
	A	1198	Others	56	0.00275814		1309	Others	42	0.00204858	A
	A	1199	Others	60	0.00295515		1310	Others	160	0.00780412	A
	G	1200	Others	64	0.00315216		1311	Others	90	0.00438982	G
	A	1201	Others	52	0.00256113		1312	Others	77	0.00375573	A
	G	1202	Others	67	0.00329991		1313	Others	91	0.0044386	G
	G	1203	Others	115	0.00566403		1314	Others	148	0.00721881	G
	A	1204	Others	46	0.00226561		1315	Others	76	0.00370696	A
	G	1205	Others	92	0.00453123		1316	Others	112	0.00546289	G
	G	1206	Others	115	0.00566403		1317	Others	117	0.00570677	G
	C	1207	Others	100	0.00492524		1318	Others	104	0.00507268	C
	C	1208	Others	110	0.00541777		1319	Others	149	0.00726759	C
	T	1209	Others	102	0.00502375		1320	Others	167	0.00814555	T
	T	1210	Others	71	0.00349692		1321	Others	99	0.0048288	T
	A	1211	Others	102	0.00502375		1322	Others	76	0.00370696	A
	A	1212	Others	66	0.00325066		1323	Others	69	0.00336553	A
	C	1213	Others	86	0.00423571		1324	Others	79	0.00385329	C
	C	1214	Others	101	0.0049745		1325	Others	103	0.00502391	C
	A	1215	Others	27	0.00132982		1326	Others	52	0.00253634	A
	A	1216	Others	27	0.00132982		1327	Others	40	0.00195103	A
	G	1217	Others	76	0.00374319		1328	Others	83	0.00404839	G
	C	1218	Others	92	0.00453123		1329	Others	79	0.00385329	C
	C	1219	Others	78	0.00384169		1330	Others	97	0.00473125	C
	T	1220	Others	169	0.00832366		1331	Others	177	0.00863331	T
	T	1221	Others	86	0.00423571		1332	Others	101	0.00492635	T
	A	1222	Others	47	0.00231486		1333	Others	70	0.0034143	A
	A	1223	Others	60	0.00295515		1334	Others	44	0.00214613	A
	C	1224	Others	44	0.00216711		1335	Others	81	0.00395084	C
	C	1225	Others	47	0.00231486		1336	Others	66	0.0032192	C
	A	1226	Others	78	0.00384169		1337	Others	69	0.00336553	A
	C	1227	Others	58	0.00285664		1338	Others	69	0.00336553	C
	A	1228	Others	50	0.00246262		1339	Others	51	0.00248756	A
	G	1229	Others	105	0.00517151		1340	Others	93	0.00453615	G
	A	1230	Others	117	0.00576254		1341	Others	179	0.00873086	A
	G	1231	Others	62	0.00305365		1342	Others	95	0.0046337	G
	G	1232	Others	57	0.00280739		1343	Others	97	0.00473125	G
	T	1233	Others	46	0.00226561		1344	Others	55	0.00268267	T
	T	1234	Others	62	0.00305365		1345	Others	46	0.00224369	T
	A	1235	Others	63	0.0031029		1346	Others	84	0.00409717	A
	A	1236	Others	73	0.00359543		1347	Others	43	0.00209736	A
	C	1237	Others	183	0.0090132		1348	Others	124	0.0060482	C
	C	1238	Others	85	0.00418646		1349	Others	35	0.00170715	C
	A	1239	Others	73	0.00359543		1350	Others	76	0.00370696	A
	A	1240	Others	43	0.00211786		1351	Others	36	0.00175593	A
	G	1241	Others	73	0.00359543		1352	Others	89	0.00434104	G
	C	1242	Others	57	0.00280739		1353	Others	69	0.00336553	C
	C	1243	Others	73	0.00359543		1354	Others	87	0.00424349	C
	T	1244	Others	52	0.00256113		1355	Others	30	0.00146327	T
	T	1245	Others	44	0.00216711		1356	Others	71	0.00346308	T
	G	1246	Others	45	0.00221636		1357	Others	46	0.00224369	G
	A	1247	Others	69	0.00339842		1358	Others	69	0.00336553	A
	A	1248	Others	42	0.0020686		1359	Others	40	0.00195103	A
	A	1249	Others	89	0.00438347		1360	Others	71	0.00346308	A
	G	1250	Others	40	0.0019701		1361	Others	61	0.00297532	G
	C	1251	Others	69	0.00339842		1362	Others	93	0.00453615	C
	G	1252	Others	224	0.0110325		1363	Others	229	0.0111697	G
	C	1253	Others	43	0.00211786		1364	Others	35	0.00170715	C
	T	1254	Others	37	0.00182234		1365	Others	31	0.00151205	T
	T	1255	Others	192	0.00945647		1366	Others	181	0.00882842	T
	C	1256	Others	125	0.00615656		1367	Others	124	0.0060482	C
	C	1257	Others	167	0.00822516		1368	Others	160	0.00780412	C
	C	1258	Others	141	0.00694459		1369	Others	101	0.00492635	C
	C	1259	Others	150	0.00738787		1370	Others	105	0.00512146	C
	C	1260	Others	96	0.00472823		1371	Others	80	0.00390206	C
	T	1261	Others	52	0.00256113		1372	Others	47	0.00229246	T
	G	1262	Others	48	0.00236412		1373	Others	52	0.00253634	G
	A	1263	Others	44	0.00216711		1374	Others	52	0.00253634	A
	G	1264	Others	52	0.00256113		1375	Others	85	0.00414594	G
	C	1265	Others	74	0.00364468		1376	Others	53	0.00258512	C
	A	1266	Others	33	0.00162533		1377	Others	51	0.00248756	A
	G	1267	Others	52	0.00256113		1378	Others	117	0.00570677	G
	G	1268	Others	138	0.00679684		1379	Others	151	0.00736514	G
	C	1269	Others	85	0.00418646		1380	Others	97	0.00473125	C
	A	1270	Others	29	0.00142832		1381	Others	73	0.00356063	A
	G	1271	Others	84	0.00413721		1382	Others	127	0.00619452	G
	G	1272	Others	100	0.00492524		1383	Others	103	0.00502391	G
	A	1273	Others	118	0.00581179		1384	Others	109	0.00531656	A
	A	1274	Others	55	0.00270888		1385	Others	40	0.00195103	A
	G	1275	Others	73	0.00359543		1386	Others	102	0.00497513	G
	C	1276	Others	115	0.00566403		1387	Others	104	0.00507268	C
	A	1277	Others	183	0.0090132		1388	Others	205	0.00999903	A
	C	1278	Others	78	0.00384169		1389	Others	103	0.00502391	C
	T	1279	Others	63	0.0031029		1390	Others	57	0.00278022	T
	G	1280	Others	172	0.00847142		1391	Others	128	0.0062433	G
	A	1281	Others	73	0.00359543		1392	Others	82	0.00399961	A
	G	1282	Others	69	0.00339842		1393	Others	76	0.00370696	G
	T	1283	Others	84	0.00413721		1394	Others	70	0.0034143	T
	C	1284	Others	103	0.005073		1395	Others	76	0.00370696	C
	C	1285	Others	61	0.0030044		1396	Others	68	0.00331675	C
	A	1286	Others	40	0.0019701		1397	Others	83	0.00404839	A
	C	1287	Others	79	0.00389094		1398	Others	98	0.00478003	C
	A	1288	Others	59	0.00290589		1399	Others	53	0.00258512	A
	T	1289	Others	69	0.00339842		1400	Others	86	0.00419472	T
	G	1290	Others	73	0.00359543		1401	Others	63	0.00307287	G
	G	1291	Others	54	0.00265963		1402	Others	76	0.00370696	G
	T	1292	Others	34	0.00167458		1403	Others	50	0.00243879	T
	T	1293	Others	72	0.00354618		1404	Others	55	0.00268267	T
	G	1294	Others	98	0.00482674		1405	Others	86	0.00419472	G
	C	1295	Others	74	0.00364468		1406	Others	79	0.00385329	C
	C	1296	Others	77	0.00379244		1407	Others	93	0.00453615	C
	T	1297	Others	42	0.0020686		1408	Others	53	0.00258512	T
	C	1298	Others	60	0.00295515		1409	Others	71	0.00346308	C
	G	1299	Others	297	0.014628		1410	Others	252	0.0122915	G
	C	1300	Others	39	0.00192085		1411	Others	76	0.00370696	C
	T	1301	Others	42	0.0020686		1412	Others	64	0.00312165	T
	G	1302	Others	84	0.00413721		1413	Others	106	0.00517023	G
	T	1303	Others	72	0.00354618		1414	Others	59	0.00287777	T
	T	1304	Others	109	0.00536852		1415	Others	100	0.00487758	T
	T	1305	Others	828	0.040781		1416	Others	727	0.03546	T
	C	1306	Others	35	0.00172384		1417	Others	61	0.00297532	C
	A	1307	Others	59	0.00290589		1418	Others	61	0.00297532	A
	T	1308	Others	83	0.00408795		1419	Others	85	0.00414594	T
	T	1309	Others	37	0.00182234		1420	Others	38	0.00185348	T
	T	1310	Others	36	0.00177309		1421	Others	50	0.00243879	T
	C	1311	Others	73	0.00359543		1422	Others	62	0.0030241	C
	C	1312	Others	67	0.00329991		1423	Others	64	0.00312165	C
	T	1313	Others	52	0.00256113		1424	Others	61	0.00297532	T
	T	1314	Others	89	0.00438347		1425	Others	64	0.00312165	T
	A	1315	Others	46	0.00226561		1426	Others	60	0.00292655	A
	C	1316	Others	107	0.00527001		1427	Others	83	0.00404839	C
	A	1317	Others	40	0.0019701		1428	Others	55	0.00268267	A
	C	1318	Others	91	0.00448197		1429	Others	125	0.00609697	C
	T	1319	Others	38	0.00187159		1430	Others	86	0.00419472	T
	C	1320	Others	66	0.00325066		1431	Others	61	0.00297532	C
	A	1321	Others	26	0.00128056		1432	Others	36	0.00175593	A
	A	1322	Others	51	0.00251187		1433	Others	82	0.00399961	A
	T	1323	Others	33	0.00162533		1434	Others	46	0.00224369	T
	T	1324	Others	36	0.00177309		1435	Others	62	0.0030241	T
	C	1325	Others	50	0.00246262		1436	Others	65	0.00317043	C
	T	1326	Others	40	0.0019701		1437	Others	68	0.00331675	T
	C	1327	Others	53	0.00261038		1438	Others	46	0.00224369	C
	T	1328	Others	61	0.0030044		1439	Others	86	0.00419472	T
	C	1329	Others	45	0.00221636		1440	Others	31	0.00151205	C
	A	1330	Others	29	0.00142832		1441	Others	60	0.00292655	A
	G	1331	Others	30	0.00147757		1442	Others	80	0.00390206	G
	T	1332	Others	61	0.0030044		1443	Others	59	0.00287777	T
	C	1333	Others	62	0.00305365		1444	Others	55	0.00268267	C
	T	1334	Others	25	0.00123131		1445	Others	62	0.0030241	T
	T	1335	Others	27	0.00132982		1446	Others	44	0.00214613	T
	T	1336	Others	20	0.000985049		1447	Others	28	0.00136572	T
	A	1337	Others	35	0.00172384		1448	Others	34	0.00165838	A
	A	1338	Others	25	0.00123131		1449	Others	60	0.00292655	A
	A	1339	Others	17	0.000837292		1450	Others	62	0.0030241	A
	T	1340	Others	61	0.0030044		1451	Others	78	0.00380451	T
	G	1341	Others	60	0.00295515		1452	Others	38	0.00185348	G
	A	1342	Others	41	0.00201935		1453	Others	43	0.00209736	A
	T	1343	Others	66	0.00325066		1454	Others	104	0.00507268	T
	C	1344	Others	89	0.00438347		1455	Others	56	0.00273144	C
	A	1345	Others	35	0.00172384		1456	Others	55	0.00268267	A
	C	1346	Others	71	0.00349692		1457	Others	91	0.0044386	C
	T	1347	Others	51	0.00251187		1458	Others	68	0.00331675	T
	T	1348	Others	45	0.00221636		1459	Others	66	0.0032192	T
	G	1349	Others	44	0.00216711		1460	Others	66	0.0032192	G
	G	1350	Others	65	0.00320141		1461	Others	68	0.00331675	G
	C	1351	Others	78	0.00384169		1462	Others	119	0.00580432	C
	C	1352	Others	76	0.00374319		1463	Others	76	0.00370696	C
	T	1353	Others	56	0.00275814		1464	Others	69	0.00336553	T
	T	1354	Others	58	0.00285664		1465	Others	55	0.00268267	T
	G	1355	Others	54	0.00265963		1466	Others	45	0.00219491	G
	A	1356	Others	34	0.00167458		1467	Others	48	0.00234124	A
	A	1357	Others	15	0.000738787		1468	Others	39	0.00190226	A
	G	1358	Others	38	0.00187159		1469	Others	81	0.00395084	G
	T	1359	Others	55	0.00270888		1470	Others	68	0.00331675	T
	T	1360	Others	42	0.0020686		1471	Others	44	0.00214613	T
	A	1361	Others	39	0.00192085		1472	Others	43	0.00209736	A
	C	1362	Others	38	0.00187159		1473	Others	94	0.00458492	C
	G	1363	Others	41	0.00201935		1474	Others	47	0.00229246	G
	G	1364	Others	48	0.00236412		1475	Others	70	0.0034143	G
	A	1365	Others	33	0.00162533		1476	Others	71	0.00346308	A
	T	1366	Others	49	0.00241337		1477	Others	89	0.00434104	T
	A	1367	Others	28	0.00137907		1478	Others	67	0.00326798	A
	T	1368	Others	37	0.00182234		1479	Others	69	0.00336553	T
	T	1369	Others	47	0.00231486		1480	Others	38	0.00185348	T
	T	1370	Others	24	0.00118206		1481	Others	40	0.00195103	T
	G	1371	Others	48	0.00236412		1482	Others	58	0.002829	G
	G	1372	Others	64	0.00315216		1483	Others	83	0.00404839	G
	G	1373	Others	127	0.00625506		1484	Others	106	0.00517023	G
	G	1374	Others	100	0.00492524		1485	Others	162	0.00790168	G
	T	1375	Others	56	0.00275814		1486	Others	50	0.00243879	T
	C	1376	Others	46	0.00226561		1487	Others	74	0.00360941	C
	T	1377	Others	59	0.00290589		1488	Others	43	0.00209736	T
	G	1378	Others	34	0.00167458		1489	Others	34	0.00165838	G
	A	1379	Others	29	0.00142832		1490	Others	62	0.0030241	A
	A	1380	Others	36	0.00177309		1491	Others	71	0.00346308	A
	C	1381	Others	66	0.00325066		1492	Others	69	0.00336553	C
	T	1382	Others	33	0.00162533		1493	Others	44	0.00214613	T
	G	1383	Others	44	0.00216711		1494	Others	31	0.00151205	G
	A	1384	Others	25	0.00123131		1495	Others	46	0.00224369	A
	A	1385	Others	30	0.00147757		1496	Others	52	0.00253634	A
	G	1386	Others	31	0.00152683		1497	Others	59	0.00287777	G
	T	1387	Others	39	0.00192085		1498	Others	72	0.00351186	T
	T	1388	Others	32	0.00157608		1499	Others	63	0.00307287	T
	G	1389	Others	38	0.00187159		1500	Others	43	0.00209736	G
	A	1390	Others	34	0.00167458		1501	Others	36	0.00175593	A
	A	1391	Others	30	0.00147757		1502	Others	52	0.00253634	A
	G	1392	Others	17	0.000837292		1503	Others	47	0.00229246	G
	A	1393	Others	35	0.00172384		1504	Others	69	0.00336553	A
	A	1394	Others	28	0.00137907		1505	Others	27	0.00131695	A
	A	1395	Others	24	0.00118206		1506	Others	45	0.00219491	A
	A	1396	Others	21	0.0010343		1507	Others	61	0.00297532	A
	G	1397	Others	78	0.00384169		1508	Others	91	0.0044386	G
	A	1398	Others	62	0.00305365		1509	Others	67	0.00326798	A
	G	1399	Others	35	0.00172384		1510	Others	81	0.00395084	G
	G	1400	Others	39	0.00192085		1511	Others	48	0.00234124	G
	A	1401	Others	19	0.000935796		1512	Others	23	0.00112184	A
	A	1402	Others	15	0.000738787		1513	Others	34	0.00165838	A
	A	1403	Others	48	0.00236412		1514	Others	55	0.00268267	A
	T	1404	Others	66	0.00325066		1515	Others	56	0.00273144	T
	G	1405	Others	41	0.00201935		1516	Others	58	0.002829	G
	A	1406	Others	51	0.00251187		1517	Others	103	0.00502391	A
	T	1407	Others	787	0.0387617		1518	Others	709	0.034582	T
	T	1408	Others	31	0.00152683		1519	Others	41	0.00199981	T
	T	1409	Others	35	0.00172384		1520	Others	30	0.00146327	T
	A	1410	Others	46	0.00226561		1521	Others	36	0.00175593	A
	G	1411	Others	46	0.00226561		1522	Others	64	0.00312165	G
	G	1412	Others	80	0.0039402		1523	Others	87	0.00424349	G
	C	1413	Others	90	0.00443272		1524	Others	57	0.00278022	C
	T	1414	Others	42	0.0020686		1525	Others	70	0.0034143	T
	T	1415	Others	53	0.00261038		1526	Others	43	0.00209736	T
	T	1416	Others	30	0.00147757		1527	Others	50	0.00243879	T
	G	1417	Others	62	0.00305365		1528	Others	54	0.00263389	G
	T	1418	Others	44	0.00216711		1529	Others	55	0.00268267	T
	T	1419	Others	51	0.00251187		1530	Others	70	0.0034143	T
	T	1420	Others	30	0.00147757		1531	Others	84	0.00409717	T
	A	1421	Others	18	0.000886544		1532	Others	26	0.00126817	A
	A	1422	Others	29	0.00142832		1533	Others	23	0.00112184	A
	G	1423	Others	60	0.00295515		1534	Others	79	0.00385329	G
	A	1424	Others	86	0.00423571		1535	Others	112	0.00546289	A
	T	1425	Others	44	0.00216711		1536	Others	39	0.00190226	T
	T	1426	Others	47	0.00231486		1537	Others	36	0.00175593	T
	A	1427	Others	38	0.00187159		1538	Others	36	0.00175593	A
	G	1428	Others	123	0.00605805		1539	Others	76	0.00370696	G
	G	1429	Others	150	0.00738787		1540	Others	389	0.0189738	G
	G	1430	Others	247	0.0121654		1541	Others	176	0.00858454	G
	G	1431	Others	94	0.00462973		1542	Others	81	0.00395084	G
	C	1432	Others	72	0.00354618		1543	Others	87	0.00424349	C
	C	1433	Others	106	0.00522076		1544	Others	80	0.00390206	C
	A	1434	Others	92	0.00453123		1545	Others	124	0.0060482	A
	G	1435	Others	104	0.00512225		1546	Others	221	0.0107794	G
	G	1436	Others	89	0.00438347		1547	Others	89	0.00434104	G
	T	1437	Others	47	0.00231486		1548	Others	45	0.00219491	T
	G	1438	Others	601	0.0296007		1549	Others	67	0.00326798	G
	C	1439	Others	41	0.00201935		1550	Others	69	0.00336553	C
	G	1440	Others	57	0.00280739		1551	Others	81	0.00395084	G
	G	1441	Others	55	0.00270888		1552	Others	85	0.00414594	G
	T	1442	Others	72	0.00354618		1553	Others	73	0.00356063	T
	G	1443	Others	83	0.00408795		1554	Others	126	0.00614575	G
	G	1444	Others	54	0.00265963		1555	Others	56	0.00273144	G
	C	1445	Others	36	0.00177309		1556	Others	36	0.00175593	C
	T	1446	Others	36	0.00177309		1557	Others	31	0.00151205	T
	C	1447	Others	38	0.00187159		1558	Others	41	0.00199981	C
	A	1448	Others	59	0.00290589		1559	Others	52	0.00253634	A
	C	1449	Others	58	0.00285664		1560	Others	61	0.00297532	C
	G	1450	Others	58	0.00285664		1561	Others	99	0.0048288	G
	C	1451	Others	85	0.00418646		1562	Others	73	0.00356063	C
	C	1452	Others	94	0.00462973		1563	Others	104	0.00507268	C
	T	1453	Others	39	0.00192085		1564	Others	52	0.00253634	T
	G	1454	Others	40	0.0019701		1565	Others	29	0.0014145	G
	T	1455	Others	57	0.00280739		1566	Others	39	0.00190226	T
	A	1456	Others	38	0.00187159		1567	Others	42	0.00204858	A
	A	1457	Others	38	0.00187159		1568	Others	43	0.00209736	A
	T	1458	Others	57	0.00280739		1569	Others	46	0.00224369	T
	C	1459	Others	79	0.00389094		1570	Others	58	0.002829	C
	C	1460	Others	79	0.00389094		1571	Others	74	0.00360941	C
	C	1461	Others	33	0.00162533		1572	Others	45	0.00219491	C
	A	1462	Others	43	0.00211786		1573	Others	47	0.00229246	A
	G	1463	Others	85	0.00418646		1574	Others	47	0.00229246	G
	C	1464	Others	72	0.00354618		1575	Others	341	0.0166325	C
	A	1465	Others	44	0.00216711		1576	Others	58	0.002829	A
	C	1466	Others	115	0.00566403		1577	Others	129	0.00629208	C
	C	1467	Others	68	0.00334917		1578	Others	71	0.00346308	C
	T	1468	Others	69	0.00339842		1579	Others	78	0.00380451	T
	T	1469	Others	107	0.00527001		1580	Others	146	0.00712126	T
	G	1470	Others	66	0.00325066		1581	Others	56	0.00273144	G
	G	1471	Others	79	0.00389094		1582	Others	81	0.00395084	G
	G	1472	Others	111	0.00546702		1583	Others	77	0.00375573	G
	A	1473	Others	49	0.00241337		1584	Others	52	0.00253634	A
	G	1474	Others	97	0.00477749		1585	Others	79	0.00385329	G
	C	1475	Others	71	0.00349692		1586	Others	692	0.0337528	C
	C	1476	Others	64	0.00315216		1587	Others	58	0.002829	C
	T	1477	Others	59	0.00290589		1588	Others	69	0.00336553	T
	G	1478	Others	63	0.0031029		1589	Others	71	0.00346308	G
	A	1479	Others	120	0.00591029		1590	Others	104	0.00507268	A
	G	1480	Others	31	0.00152683		1591	Others	59	0.00287777	G
	G	1481	Others	107	0.00527001		1592	Others	70	0.0034143	G
	C	1482	Others	87	0.00428496		1593	Others	54	0.00263389	C
	G	1483	Others	68	0.00334917		1594	Others	135	0.00658473	G
	G	1484	Others	54	0.00265963		1595	Others	52	0.00253634	G
	G	1485	Others	89	0.00438347		1596	Others	87	0.00424349	G
	T	1486	Others	90	0.00443272		1597	Others	89	0.00434104	T
	G	1487	Others	59	0.00290589		1598	Others	78	0.00380451	G
	G	1488	Others	70	0.00344767		1599	Others	62	0.0030241	G
	A	1489	Others	24	0.00118206		1600	Others	37	0.0018047	A
	T	1490	Others	120	0.00591029		1601	Others	109	0.00531656	T
	C	1491	Others	57	0.00280739		1602	Others	62	0.0030241	C
	A	1492	Others	27	0.00132982		1603	Others	73	0.00356063	A
	C	1493	Others	146	0.00719086		1604	Others	105	0.00512146	C
	C	1494	Others	67	0.00329991		1605	Others	77	0.00375573	C
	T	1495	Others	47	0.00231486		1606	Others	49	0.00239001	T
	G	1496	Others	91	0.00448197		1607	Others	52	0.00253634	G
	A	1497	Others	31	0.00152683		1608	Others	34	0.00165838	A
	G	1498	Others	150	0.00738787		1609	Others	115	0.00560921	G
	G	1499	Others	73	0.00359543		1610	Others	88	0.00429227	G
	T	1500	Others	41	0.00201935		1611	Others	69	0.00336553	T
	C	1501	Others	46	0.00226561		1612	Others	42	0.00204858	C
	A	1502	Others	40	0.0019701		1613	Others	30	0.00146327	A
	G	1503	Others	38	0.00187159		1614	Others	62	0.0030241	G
	G	1504	Others	48	0.00236412		1615	Others	65	0.00317043	G
	A	1505	Others	54	0.00265963		1616	Others	33	0.0016096	A
	G	1506	Others	63	0.0031029		1617	Others	68	0.00331675	G
	T	1507	Others	26	0.00128056		1618	Others	48	0.00234124	T
	T	1508	Others	51	0.00251187		1619	Others	55	0.00268267	T
	C	1509	Others	74	0.00364468		1620	Others	55	0.00268267	C
	C	1510	Others	57	0.00280739		1621	Others	51	0.00248756	C
	A	1511	Others	67	0.00329991		1622	Others	57	0.00278022	A
	G	1512	Others	107	0.00527001		1623	Others	110	0.00536534	G
	A	1513	Others	43	0.00211786		1624	Others	50	0.00243879	A
	C	1514	Others	156	0.00768338		1625	Others	145	0.00707249	C
	C	1515	Others	103	0.005073		1626	Others	61	0.00297532	C
	A	1516	Others	86	0.00423571		1627	Others	67	0.00326798	A
	G	1517	Others	90	0.00443272		1628	Others	67	0.00326798	G
	C	1518	Others	109	0.00536852		1629	Others	97	0.00473125	C
	C	1519	Others	116	0.00571328		1630	Others	120	0.00585309	C
	T	1520	Others	56	0.00275814		1631	Others	144	0.00702371	T
	G	1521	Others	114	0.00561478		1632	Others	129	0.00629208	G
	G	1522	Others	69	0.00339842		1633	Others	73	0.00356063	G
	C	1523	Others	71	0.00349692		1634	Others	90	0.00438982	C
	C	1524	Others	58	0.00285664		1635	Others	133	0.00648718	C
	A	1525	Others	91	0.00448197		1636	Others	105	0.00512146	A
	A	1526	Others	39	0.00192085		1637	Others	39	0.00190226	A
	C	1527	Others	66	0.00325066		1638	Others	57	0.00278022	C
	A	1528	Others	42	0.0020686		1639	Others	50	0.00243879	A
	T	1529	Others	77	0.00379244		1640	Others	89	0.00434104	T
	A	1530	Others	58	0.00285664		1641	Others	72	0.00351186	A
	G	1531	Others	72	0.00354618		1642	Others	64	0.00312165	G
	C	1532	Others	44	0.00216711		1643	Others	101	0.00492635	C
	A	1533	Others	35	0.00172384		1644	Others	57	0.00278022	A
	A	1534	Others	31	0.00152683		1645	Others	73	0.00356063	A
	A	1535	Others	52	0.00256113		1646	Others	40	0.00195103	A
	A	1536	Others	64	0.00315216		1647	Others	77	0.00375573	A
	C	1537	Others	81	0.00398945		1648	Others	97	0.00473125	C
	C	1538	Others	146	0.00719086		1649	Others	103	0.00502391	C
	C	1539	Others	79	0.00389094		1650	Others	65	0.00317043	C
	A	1540	Others	57	0.00280739		1651	Others	67	0.00326798	A
	G	1541	Others	65	0.00320141		1652	Others	74	0.00360941	G
	T	1542	Others	52	0.00256113		1653	Others	93	0.00453615	T
	C	1543	Others	76	0.00374319		1654	Others	49	0.00239001	C
	T	1544	Others	35	0.00172384		1655	Others	64	0.00312165	T
	C	1545	Others	63	0.0031029		1656	Others	58	0.002829	C
	T	1546	Others	46	0.00226561		1657	Others	51	0.00248756	T
	A	1547	Others	44	0.00216711		1658	Others	44	0.00214613	A
	C	1548	Others	60	0.00295515		1659	Others	76	0.00370696	C
	T	1549	Others	39	0.00192085		1660	Others	33	0.0016096	T
	A	1550	Others	31	0.00152683		1661	Others	39	0.00190226	A
	A	1551	Others	49	0.00241337		1662	Others	45	0.00219491	A
	A	1552	Others	33	0.00162533		1663	Others	36	0.00175593	A
	A	1553	Others	32	0.00157608		1664	Others	43	0.00209736	A
	A	1554	Others	17	0.000837292		1665	Others	65	0.00317043	A
	T	1555	Others	19	0.000935796		1666	Others	46	0.00224369	T
	A	1556	Others	16	0.000788039		1667	Others	27	0.00131695	A
	A	1557	Others	32	0.00157608		1668	Others	44	0.00214613	A
	C	1558	Others	34	0.00167458		1669	Others	67	0.00326798	C
	A	1559	Others	24	0.00118206		1670	Others	34	0.00165838	A
	A	1560	Others	29	0.00142832		1671	Others	77	0.00375573	A
	T	1561	Others	35	0.00172384		1672	Others	56	0.00273144	T
	A	1562	Others	40	0.0019701		1673	Others	39	0.00190226	A
	A	1563	Others	63	0.0031029		1674	Others	50	0.00243879	A
	A	1564	Others	25	0.00123131		1675	Others	36	0.00175593	A
	A	1565	Others	33	0.00162533		1676	Others	15	0.000731637	A
	A	1566	Others	36	0.00177309		1677	Others	25	0.00121939	A
	A	1567	Others	22	0.00108355		1678	Others	41	0.00199981	A
	A	1568	Others	25	0.00123131		1679	Others	58	0.002829	A
	T	1569	Others	60	0.00295515		1680	Others	30	0.00146327	T
	T	1570	Others	29	0.00142832		1681	Others	49	0.00239001	T
	A	1571	Others	47	0.00231486		1682	Others	62	0.0030241	A
	G	1572	Others	95	0.00467898		1683	Others	93	0.00453615	G
	C	1573	Others	57	0.00280739		1684	Others	71	0.00346308	C
	C	1574	Others	166	0.00817591		1685	Others	131	0.00638963	C
	A	1575	Others	32	0.00157608		1686	Others	39	0.00190226	A
	G	1576	Others	55	0.00270888		1687	Others	55	0.00268267	G
	G	1577	Others	106	0.00522076		1688	Others	83	0.00404839	G
	T	1578	Others	90	0.00443272		1689	Others	87	0.00424349	T
	G	1579	Others	81	0.00398945		1690	Others	89	0.00434104	G
	T	1580	Others	61	0.0030044		1691	Others	71	0.00346308	T
	G	1581	Others	67	0.00329991		1692	Others	70	0.0034143	G
	G	1582	Others	46	0.00226561		1693	Others	81	0.00395084	G
	T	1583	Others	45	0.00221636		1694	Others	61	0.00297532	T
	G	1584	Others	95	0.00467898		1695	Others	61	0.00297532	G
	A	1585	Others	66	0.00325066		1696	Others	39	0.00190226	A
	C	1586	Others	97	0.00477749		1697	Others	70	0.0034143	C
	A	1587	Others	42	0.0020686		1698	Others	35	0.00170715	A
	C	1588	Others	86	0.00423571		1699	Others	97	0.00473125	C
	A	1589	Others	225	0.0110818		1700	Others	181	0.00882842	A
	T	1590	Others	76	0.00374319		1701	Others	80	0.00390206	T
	G	1591	Others	339	0.0166966		1702	Others	185	0.00902352	G
	C	1592	Others	202	0.00994899		1703	Others	134	0.00653595	C
	C	1593	Others	100	0.00492524		1704	Others	90	0.00438982	C
	T	1594	Others	67	0.00329991		1705	Others	49	0.00239001	T
	G	1595	Others	47	0.00231486		1706	Others	56	0.00273144	G
	T	1596	Others	71	0.00349692		1707	Others	67	0.00326798	T
	A	1597	Others	31	0.00152683		1708	Others	29	0.0014145	A
	A	1598	Others	32	0.00157608		1709	Others	51	0.00248756	A
	T	1599	Others	59	0.00290589		1710	Others	69	0.00336553	T
	C	1600	Others	67	0.00329991		1711	Others	74	0.00360941	C
	C	1601	Others	109	0.00536852		1712	Others	80	0.00390206	C
	C	1602	Others	48	0.00236412		1713	Others	47	0.00229246	C
	A	1603	Others	38	0.00187159		1714	Others	62	0.0030241	A
	G	1604	Others	37	0.00182234		1715	Others	71	0.00346308	G
	T	1605	Others	46	0.00226561		1716	Others	90	0.00438982	T
	T	1606	Others	56	0.00275814		1717	Others	70	0.0034143	T
	A	1607	Others	19	0.000935796		1718	Others	36	0.00175593	A
	C	1608	Others	78	0.00384169		1719	Others	84	0.00409717	C
	T	1609	Others	56	0.00275814		1720	Others	57	0.00278022	T
	C	1610	Others	68	0.00334917		1721	Others	67	0.00326798	C
	A	1611	Others	35	0.00172384		1722	Others	45	0.00219491	A
	G	1612	Others	65	0.00320141		1723	Others	90	0.00438982	G
	G	1613	Others	76	0.00374319		1724	Others	87	0.00424349	G
	A	1614	Others	128	0.00630431		1725	Others	101	0.00492635	A
	G	1615	Others	83	0.00408795		1726	Others	90	0.00438982	G
	G	1616	Others	82	0.0040387		1727	Others	72	0.00351186	G
	C	1617	Others	66	0.00325066		1728	Others	62	0.0030241	C
	T	1618	Others	39	0.00192085		1729	Others	49	0.00239001	T
	G	1619	Others	32	0.00157608		1730	Others	43	0.00209736	G
	A	1620	Others	39	0.00192085		1731	Others	56	0.00273144	A
	G	1621	Others	32	0.00157608		1732	Others	49	0.00239001	G
	G	1622	Others	85	0.00418646		1733	Others	69	0.00336553	G
	C	1623	Others	50	0.00246262		1734	Others	72	0.00351186	C
	A	1624	Others	38	0.00187159		1735	Others	62	0.0030241	A
	G	1625	Others	28	0.00137907		1736	Others	27	0.00131695	G
	A	1626	Others	30	0.00147757		1737	Others	48	0.00234124	A
	A	1627	Others	24	0.00118206		1738	Others	44	0.00214613	A
	T	1628	Others	45	0.00221636		1739	Others	57	0.00278022	T
	T	1629	Others	28	0.00137907		1740	Others	55	0.00268267	T
	G	1630	Others	48	0.00236412		1741	Others	83	0.00404839	G
	C	1631	Others	47	0.00231486		1742	Others	61	0.00297532	C
	T	1632	Others	44	0.00216711		1743	Others	56	0.00273144	T
	T	1633	Others	68	0.00334917		1744	Others	58	0.002829	T
	G	1634	Others	44	0.00216711		1745	Others	31	0.00151205	G
	A	1635	Others	28	0.00137907		1746	Others	64	0.00312165	A
	A	1636	Others	54	0.00265963		1747	Others	37	0.0018047	A
	C	1637	Others	55	0.00270888		1748	Others	123	0.00599942	C
	T	1638	Others	66	0.00325066		1749	Others	51	0.00248756	T
	T	1639	Others	50	0.00246262		1750	Others	31	0.00151205	T
	G	1640	Others	27	0.00132982		1751	Others	28	0.00136572	G
	A	1641	Others	25	0.00123131		1752	Others	45	0.00219491	A
	G	1642	Others	79	0.00389094		1753	Others	90	0.00438982	G
	A	1643	Others	42	0.0020686		1754	Others	46	0.00224369	A
	G	1644	Others	83	0.00408795		1755	Others	89	0.00434104	G
	G	1645	Others	65	0.00320141		1756	Others	82	0.00399961	G
	T	1646	Others	51	0.00251187		1757	Others	42	0.00204858	T
	G	1647	Others	42	0.0020686		1758	Others	73	0.00356063	G
	G	1648	Others	60	0.00295515		1759	Others	75	0.00365818	G
	A	1649	Others	35	0.00172384		1760	Others	40	0.00195103	A
	G	1650	Others	55	0.00270888		1761	Others	66	0.0032192	G
	G	1651	Others	101	0.0049745		1762	Others	74	0.00360941	G
	T	1652	Others	234	0.0115251		1763	Others	290	0.014145	T
	T	1653	Others	53	0.00261038		1764	Others	43	0.00209736	T
	G	1654	Others	51	0.00251187		1765	Others	48	0.00234124	G
	T	1655	Others	35	0.00172384		1766	Others	48	0.00234124	T
	A	1656	Others	35	0.00172384		1767	Others	30	0.00146327	A
	G	1657	Others	1310	0.0645207		1768	Others	565	0.0275583	G
	T	1658	Others	38	0.00187159		1769	Others	37	0.0018047	T
	G	1659	Others	88	0.00433422		1770	Others	61	0.00297532	G
	A	1660	Others	46	0.00226561		1771	Others	71	0.00346308	A
	G	1661	Others	2187	0.107715		1772	Others	1091	0.0532144	G
	C	1662	Others	77	0.00379244		1773	Others	78	0.00380451	C
	C	1663	Others	76	0.00374319		1774	Others	84	0.00409717	C
	A	1664	Others	51	0.00251187		1775	Others	40	0.00195103	A
	A	1665	Others	24	0.00118206		1776	Others	47	0.00229246	A
	G	1666	Others	37	0.00182234		1777	Others	39	0.00190226	G
	A	1667	Others	54	0.00265963		1778	Others	61	0.00297532	A
	C	1668	Others	158	0.00778189		1779	Others	113	0.00551166	C
	C	1669	Others	48	0.00236412		1780	Others	63	0.00307287	C
	G	1670	Others	63	0.0031029		1781	Others	48	0.00234124	G
	C	1671	Others	42	0.0020686		1782	Others	44	0.00214613	C
	A	1672	Others	40	0.0019701		1783	Others	41	0.00199981	A
	C	1673	Others	106	0.00522076		1784	Others	115	0.00560921	C
	C	1674	Others	87	0.00428496		1785	Others	86	0.00419472	C
	A	1675	Others	62	0.00305365		1786	Others	56	0.00273144	A
	C	1676	Others	94	0.00462973		1787	Others	93	0.00453615	C
	T	1677	Others	64	0.00315216		1788	Others	59	0.00287777	T
	G	1678	Others	44	0.00216711		1789	Others	64	0.00312165	G
	C	1679	Others	50	0.00246262		1790	Others	41	0.00199981	C
	A	1680	Others	23	0.00113281		1791	Others	37	0.0018047	A
	C	1681	Others	63	0.0031029		1792	Others	92	0.00448737	C
	T	1682	Others	44	0.00216711		1793	Others	38	0.00185348	T
	C	1683	Others	104	0.00512225		1794	Others	71	0.00346308	C
	C	1684	Others	65	0.00320141		1795	Others	55	0.00268267	C
	A	1685	Others	62	0.00305365		1796	Others	54	0.00263389	A
	G	1686	Others	47	0.00231486		1797	Others	74	0.00360941	G
	C	1687	Others	98	0.00482674		1798	Others	57	0.00278022	C
	C	1688	Others	104	0.00512225		1799	Others	136	0.00663351	C
	T	1689	Others	35	0.00172384		1800	Others	64	0.00312165	T
	G	1690	Others	62	0.00305365		1801	Others	63	0.00307287	G
	G	1691	Others	53	0.00261038		1802	Others	48	0.00234124	G
	C	1692	Others	55	0.00270888		1803	Others	71	0.00346308	C
	G	1693	Others	115	0.00566403		1804	Others	81	0.00395084	G
	A	1694	Others	19	0.000935796		1805	Others	28	0.00136572	A
	C	1695	Others	39	0.00192085		1806	Others	39	0.00190226	C
	A	1696	Others	30	0.00147757		1807	Others	67	0.00326798	A
	G	1697	Others	76	0.00374319		1808	Others	54	0.00263389	G
	A	1698	Others	48	0.00236412		1809	Others	58	0.002829	A
	G	1699	Others	90	0.00443272		1810	Others	83	0.00404839	G
	C	1700	Others	77	0.00379244		1811	Others	78	0.00380451	C
	C	1701	Others	67	0.00329991		1812	Others	41	0.00199981	C
	A	1702	Others	55	0.00270888		1813	Others	55	0.00268267	A
	G	1703	Others	62	0.00305365		1814	Others	46	0.00224369	G
	A	1704	Others	55	0.00270888		1815	Others	63	0.00307287	A
	C	1705	Others	113	0.00556553		1816	Others	71	0.00346308	C
	T	1706	Others	48	0.00236412		1817	Others	75	0.00365818	T
	C	1707	Others	95	0.00467898		1818	Others	70	0.0034143	C
	C	1708	Others	48	0.00236412		1819	Others	50	0.00243879	C
	G	1709	Others	58	0.00285664		1820	Others	57	0.00278022	G
	T	1710	Others	45	0.00221636		1821	Others	40	0.00195103	T
	C	1711	Others	46	0.00226561		1822	Others	53	0.00258512	C
	T	1712	Others	74	0.00364468		1823	Others	78	0.00380451	T
	C	1713	Others	51	0.00251187		1824	Others	58	0.002829	C
	A	1714	Others	32	0.00157608		1825	Others	54	0.00263389	A
	A	1715	Others	14	0.000689534		1826	Others	59	0.00287777	A
	A	1716	Others	30	0.00147757		1827	Others	45	0.00219491	A
	A	1717	Others	28	0.00137907		1828	Others	54	0.00263389	A
	A	1718	Others	34	0.00167458		1829	Others	63	0.00307287	A
	C	1719	Others	20	0.000985049		1830	Others	83	0.00404839	C
	A	1720	Others	25	0.00123131		1831	Others	39	0.00190226	A
	A	1721	Others	37	0.00182234		1832	Others	57	0.00278022	A
	C	1722	Others	41	0.00201935		1833	Others	45	0.00219491	C
	A	1723	Others	25	0.00123131		1834	Others	191	0.00931617	A
	A	1724	Others	46	0.00226561		1835	Others	43	0.00209736	A
	C	1725	Others	55	0.00270888		1836	Others	23	0.00112184	C
	A	1726	Others	45	0.00221636		1837	Others	39	0.00190226	A
	A	1727	Others	18	0.000886544		1838	Others	25	0.00121939	A
	A	1728	Others	32	0.00157608		1839	Others	34	0.00165838	A
	A	1729	Others	23	0.00113281		1840	Others	29	0.0014145	A
	A	1730	Others	18	0.000886544		1841	Others	44	0.00214613	A
	A	1731	Others	36	0.00177309		1842	Others	133	0.00648718	A
	G	1732	Others	29	0.00142832		1843	Others	682	0.0332651	G
	A	1733	Others	26	0.00128056		1844	Others	41	0.00199981	A
	T	1734	Others	39	0.00192085		1845	Others	52	0.00253634	T
	T	1735	Others	54	0.00265963		1846	Others	32	0.00156082	T
	A	1736	Others	39	0.00192085		1847	Others	21	0.00102429	A
	G	1737	Others	49	0.00241337		1848	Others	51	0.00248756	G
	A	1738	Others	26	0.00128056		1849	Others	42	0.00204858	A
	A	1739	Others	22	0.00108355		1850	Others	44	0.00214613	A
	G	1740	Others	43	0.00211786		1851	Others	20	0.000975516	G
	A	1741	Others	21	0.0010343		1852	Others	32	0.00156082	A
	A	1742	Others	21	0.0010343		1853	Others	40	0.00195103	A
	G	1743	Others	84	0.00413721		1854	Others	74	0.00360941	G
	C	1744	Others	90	0.00443272		1855	Others	106	0.00517023	C
	C	1745	Others	118	0.00581179		1856	Others	112	0.00546289	C
	C	1746	Others	73	0.00359543		1857	Others	64	0.00312165	C
	A	1747	Others	45	0.00221636		1858	Others	53	0.00258512	A
	T	1748	Others	57	0.00280739		1859	Others	50	0.00243879	T
	T	1749	Others	100	0.00492524		1860	Others	61	0.00297532	T
	A	1750	Others	81	0.00398945		1861	Others	79	0.00385329	A
	C	1751	Others	132	0.00650132		1862	Others	102	0.00497513	C
	T	1752	Others	70	0.00344767		1863	Others	47	0.00229246	T
	G	1753	Others	127	0.00625506		1864	Others	102	0.00497513	G
	C	1754	Others	214	0.01054		1865	Others	181	0.00882842	C	spacer
	A	1755	Others	49	0.00241337		1866	Others	41	0.00199981	A
	T	1756	Others	65	0.00320141		1867	Others	71	0.00346308	T
	G	1757	Others	68	0.00334917		1868	Others	48	0.00234124	G
	G	1758	Others	143	0.0070431		1869	Others	100	0.00487758	G
	T	1759	Others	35	0.00172384		1870	Others	63	0.00307287	T
	G	1760	Others	48	0.00236412		1871	Others	64	0.00312165	G
	A	1761	Others	55	0.00270888		1872	Others	53	0.00258512	A
	T	1762	Others	56	0.00275814		1873	Others	63	0.00307287	T
	G	1763	Others	70	0.00344767		1874	Others	79	0.00385329	G
	C	1764	Others	78	0.00384169		1875	Others	64	0.00312165	C
	G	1765	Others	56	0.00275814		1876	Others	70	0.0034143	G
	G	1766	Others	38	0.00187159		1877	Others	64	0.00312165	G
	T	1767	Others	40	0.0019701		1878	Others	36	0.00175593	T
	T	1768	Others	47	0.00231486		1879	Others	39	0.00190226	T
	T	1769	Others	66	0.00325066		1880	Others	74	0.00360941	T
	T	1770	Others	49	0.00241337		1881	Others	62	0.0030241	T
	G	1771	Others	29	0.00142832		1882	Others	44	0.00214613	G
	G	1772	Others	73	0.00359543		1883	Others	56	0.00273144	G
	C	1773	Others	119	0.00586104		1884	Others	90	0.00438982	C
	A	1774	Others	1579	0.0777696		1885	Others	922	0.0449713	A
	G	1775	Others	74	0.00364468		1886	Others	109	0.00531656	G
	T	1776	Others	71	0.00349692		1887	Others	53	0.00258512	T
	A	1777	Others	71	0.00349692		1888	Others	103	0.00502391	A
	C	1778	Others	80	0.0039402		1889	Others	95	0.0046337	C
	A	1779	Others	68	0.00334917		1890	Others	44	0.00214613	A
	T	1780	Others	70	0.00344767		1891	Others	35	0.00170715	T
	C	1781	Others	70	0.00344767		1892	Others	49	0.00239001	C
	A	1782	Others	67	0.00329991		1893	Others	32	0.00156082	A
	A	1783	Others	38	0.00187159		1894	Others	47	0.00229246	A
	T	1784	Others	80	0.0039402		1895	Others	111	0.00541411	T
	G	1785	Others	73	0.00359543		1896	Others	57	0.00278022	G
	G	1786	Others	121	0.00595955		1897	Others	88	0.00429227	G
	G	1787	Others	81	0.00398945		1898	Others	50	0.00243879	G
	C	1788	Others	62	0.00305365		1899	Others	69	0.00336553	C
	G	1789	Others	86	0.00423571		1900	Others	75	0.00365818	G
	T	1790	Others	32	0.00157608		1901	Others	54	0.00263389	T
	G	1791	Others	40	0.0019701		1902	Others	57	0.00278022	G
	G	1792	Others	39	0.00192085		1903	Others	42	0.00204858	G
	A	1793	Others	21	0.0010343		1904	Others	37	0.0018047	A
	T	1794	Others	57	0.00280739		1905	Others	34	0.00165838	T
	A	1795	Others	49	0.00241337		1906	Others	44	0.00214613	A
	G	1796	Others	140	0.00689534		1907	Others	77	0.00375573	G
	C	1797	Others	40	0.0019701		1908	Others	53	0.00258512	C
	G	1798	Others	49	0.00241337		1909	Others	40	0.00195103	G
	G	1799	Others	57	0.00280739		1910	Others	60	0.00292655	G
	T	1800	Others	38	0.00187159		1911	Others	43	0.00209736	T
	T	1801	Others	54	0.00265963		1912	Others	46	0.00224369	T
	T	1802	Others	45	0.00221636		1913	Others	61	0.00297532	T
	G	1803	Others	57	0.00280739		1914	Others	50	0.00243879	G
	A	1804	Others	21	0.0010343		1915	Others	19	0.00092674	A
	C	1805	Others	49	0.00241337		1916	Others	59	0.00287777	C
	T	1806	Others	28	0.00137907		1917	Others	29	0.0014145	T
	C	1807	Others	50	0.00246262		1918	Others	65	0.00317043	C
	A	1808	Others	34	0.00167458		1919	Others	54	0.00263389	A
	C	1809	Others	50	0.00246262		1920	Others	36	0.00175593	C
	G	1810	Others	865	0.0426034		1921	Others	466	0.0227295	G
	G	1811	Others	104	0.00512225		1922	Others	45	0.00219491	G
	G	1812	Others	45	0.00221636		1923	Others	45	0.00219491	G
	G	1813	Others	41	0.00201935		1924	Others	64	0.00312165	G
	A	1814	Others	38	0.00187159		1925	Others	21	0.00102429	A
	T	1815	Others	28	0.00137907		1926	Others	33	0.0016096	T
	T	1816	Others	32	0.00157608		1927	Others	49	0.00239001	T
	T	1817	Others	55	0.00270888		1928	Others	56	0.00273144	T
	C	1818	Others	39	0.00192085		1929	Others	31	0.00151205	C
	C	1819	Others	69	0.00339842		1930	Others	35	0.00170715	C
	A	1820	Others	57	0.00280739		1931	Others	35	0.00170715	A
	G	1821	Others	51	0.00251187		1932	Others	55	0.00268267	G
	G	1822	Others	99	0.00487599		1933	Others	94	0.00458492	G
	C	1823	Others	62	0.00305365		1934	Others	86	0.00419472	C
	G	1824	Others	242	0.0119191		1935	Others	102	0.00497513	G
	C	1825	Others	36	0.00177309		1936	Others	88	0.00429227	C
	C	1826	Others	49	0.00241337		1937	Others	56	0.00273144	C
	G	1827	Others	64	0.00315216		1938	Others	46	0.00224369	G
	A	1828	Others	29	0.00142832		1939	Others	27	0.00131695	A
	T	1829	Others	58	0.00285664		1940	Others	50	0.00243879	T
	A	1830	Others	47	0.00231486		1941	Others	45	0.00219491	A
	T	1831	Others	35	0.00172384		1942	Others	42	0.00204858	T
	C	1832	Others	40	0.0019701		1943	Others	51	0.00248756	C
	G	1833	Others	45	0.00221636		1944	Others	57	0.00278022	G	EcoRI site
	A	1834	Others	37	0.00182234		1945	Others	33	0.0016096	A
	A	1835	Others	35	0.00172384		1946	Others	37	0.0018047	A
	T	1836	Others	43	0.00211786		1947	Others	34	0.00165838	T
	T	1837	Others	76	0.00374319		1948	Others	64	0.00312165	T
	C	1838	Others	91	0.00448197		1949	Others	80	0.00390206	C
	C	1839	Others	57	0.00280739		1950	Others	69	0.00336553	C
	T	1840	Others	45	0.00221636		1951	Others	39	0.00190226	T
	G	1841	Others	71	0.00349692		1952	Others	244	0.0119013	G
	C	1842	Others	81	0.00398945		1953	Others	70	0.0034143	C
	A	1843	Others	66	0.00325066		1954	Others	62	0.0030241	A
	G	1844	Others	90	0.00443272		1955	Others	68	0.00331675	G
	C	1845	Others	76	0.00374319		1956	Others	83	0.00404839	C
	C	1846	Others	163	0.00802815		1957	Others	82	0.00399961	C
	C	1847	Others	121	0.00595955		1958	Others	99	0.0048288	C
	G	1848	Others	76	0.00374319		1959	Others	229	0.0111697	G
	G	1849	Others	492	0.0242322		1960	Others	1515	0.0738953	G
	G	1850	Others	99	0.00487599		1961	Others	89	0.00434104	G
	G	1851	Others	102	0.00502375		1962	Others	75	0.00365818	G	BamHI site
	G	1852	Others	76	0.00374319		1963	Others	94	0.00458492	G
	A	1853	Others	32	0.00157608		1964	Others	35	0.00170715	A
	T	1854	Others	85	0.00418646		1965	Others	88	0.00429227	T
	C	1855	Others	105	0.00517151		1966	Others	119	0.00580432	C
	C	1856	Others	96	0.00472823		1967	Others	116	0.00565799	C
							1968	Others	87	0.00424349	T	3x stop codon
							1969	Others	47	0.00229246	A
							1970	Others	56	0.00273144	G
							1971	Others	49	0.00239001	T
							1972	Others	60	0.00292655	T
							1973	Others	45	0.00219491	A
							1974	Others	44	0.00214613	G
							1975	Others	37	0.0018047	T
							1976	Others	50	0.00243879	T
							1977	Others	44	0.00214613	A
							1978	Others	56	0.00273144	G
							1979	Others	60	0.00292655	C	CTCF10
							1980	Others	54	0.00263389	A
							1981	Others	47	0.00229246	G
							1982	Others	54	0.00263389	C
							1983	Others	55	0.00268267	T
							1984	Others	73	0.00356063	T
							1985	Others	99	0.0048288	G
							1986	Others	109	0.00531656	G
							1987	Others	106	0.00517023	C
							1988	Others	58	0.002829	C
							1989	Others	68	0.00331675	A
							1990	Others	52	0.00253634	T
							1991	Others	53	0.00258512	G
							1992	Others	77	0.00375573	G
							1993	Others	36	0.00175593	T
							1994	Others	58	0.002829	T
							1995	Others	71	0.00346308	C
							1996	Others	58	0.002829	T
							1997	Others	114	0.00556044	T
							1998	Others	79	0.00385329	G
[truncated: 257 more rows]
